# Supplementary material for: Identification of long non-coding transcripts with feature selection: a comparative study
Source: BMC Bioinformatics. 2017 Mar 23;18:187. doi: 10.1186/s12859-017-1594-z (PMC5364679; doi:10.1186/s12859-017-1594-z)
Supplement: Supplementary file 1 — Table S1. Features considered in the study. (XLS 46 kb) [file 12859_2017_1594_MOESM1_ESM.xls]

## Sheet: Foglio1
Feature	Class	Human	Mouse	Zebrafish	Description
TxExLenAvg	BASIC	x	x	x	Mean of exons’ length
TxLen	BASIC	x	x	x	Transcript length
TxNex	BASIC	x	x	x	Number of transcript exons
ph100m	CONS	x			Mean of the averaged PhastCons scores for exons calculated on a 100-way multialignment
ph100mn	CONS	x			Minimum of the averaged PhastCons scores for exons calculated on a 100-way multialignment
ph100mx	CONS	x			Maximum of the averaged PhastCons scores for exons calculated on a 100-way multialignment
ph20m	CONS	x			Mean of the averaged PhastCons scores for exons calculated on a 20-way multialignment
ph20mn	CONS	x			Minimum of the averaged PhastCons scores for exons calculated on a 20-way multialignment
ph20mx	CONS	x			Maximum of the averaged PhastCons scores for exons calculated on a 20-way multialignment
ph8m	CONS			x	Mean of the averaged PhastCons scores for exons calculated on a 8-way multialignment
ph8mn	CONS			x	Minimum of the averaged PhastCons scores for exons calculated on a 8-way multialignment
ph8mx	CONS			x	Maximum of the averaged PhastCons scores for exons calculated on a 8-way multialignment
phm	CONS		x		Mean of the averaged PhastCons scores for exons calculated on a 60-way multialignment
phmn	CONS		x		Minimum of the averaged PhastCons scores for exons calculated on a 60-way multialignment
phmx	CONS		x		Maximum of the averaged PhastCons scores for exons calculated on a 60-way multialignment
py100m	CONS	x			Mean of the averaged phyloP scores for exons calculated on a 100-way multialignment
py100mn	CONS	x			Minimum of the averaged phyloP scores for exons calculated on a 100-way multialignment
py100mx	CONS	x			Maximum of the averaged phyloP scores for exons calculated on a 100-way multialignment
py20m	CONS	x			Mean of the averaged phyloP scores for exons calculated on a 20-way multialignment
py20mn	CONS	x			Minimum of the averaged phyloP scores for exons calculated on a 20-way multialignment
py20mx	CONS	x			Maximum of the averaged phyloP scores for exons calculated on a 20-way multialignment
py60m	CONS		x		Mean of the averaged phyloP scores for exons calculated on a 60-way multialignment
py60mn	CONS		x		Minimum of the averaged phyloP scores for exons calculated on a 60-way multialignment
py60mx	CONS		x		Maximum of the averaged phyloP scores for exons calculated on a 60-way multialignment
py8m	CONS			x	Mean of the averaged phyloP scores for exons calculated on a 8-way multialignment
py8mn	CONS			x	Minimum of the averaged phyloP scores for exons calculated on a 8-way multialignment
py8mx	CONS			x	Maximum of the averaged phyloP scores for exons calculated on a 8-way multialignment
AA	NUCLEO	x	x	x	Di-nucleotide frequency
AAA	NUCLEO	x	x	x	Tri-nucleotide frequency
AAC	NUCLEO	x	x	x	Tri-nucleotide frequency
AAG	NUCLEO	x	x	x	Tri-nucleotide frequency
AAT	NUCLEO	x	x	x	Tri-nucleotide frequency
AC	NUCLEO	x	x	x	Di-nucleotide frequency
ACA	NUCLEO	x	x	x	Tri-nucleotide frequency
ACC	NUCLEO	x	x	x	Tri-nucleotide frequency
ACG	NUCLEO	x	x	x	Tri-nucleotide frequency
ACT	NUCLEO	x	x	x	Tri-nucleotide frequency
AG	NUCLEO	x	x	x	Di-nucleotide frequency
AGA	NUCLEO	x	x	x	Tri-nucleotide frequency
AGC	NUCLEO	x	x	x	Tri-nucleotide frequency
AGG	NUCLEO	x	x	x	Tri-nucleotide frequency
AGT	NUCLEO	x	x	x	Tri-nucleotide frequency
AT	NUCLEO	x	x	x	Di-nucleotide frequency
ATA	NUCLEO	x	x	x	Tri-nucleotide frequency
ATC	NUCLEO	x	x	x	Tri-nucleotide frequency
ATG	NUCLEO	x	x	x	Tri-nucleotide frequency
ATT	NUCLEO	x	x	x	Tri-nucleotide frequency
CA	NUCLEO	x	x	x	Di-nucleotide frequency
CAA	NUCLEO	x	x	x	Tri-nucleotide frequency
CAC	NUCLEO	x	x	x	Tri-nucleotide frequency
CAG	NUCLEO	x	x	x	Tri-nucleotide frequency
CAT	NUCLEO	x	x	x	Tri-nucleotide frequency
CC	NUCLEO	x	x	x	Di-nucleotide frequency
CCA	NUCLEO	x	x	x	Tri-nucleotide frequency
CCC	NUCLEO	x	x	x	Tri-nucleotide frequency
CCG	NUCLEO	x	x	x	Tri-nucleotide frequency
CCT	NUCLEO	x	x	x	Tri-nucleotide frequency
CG	NUCLEO	x	x	x	Di-nucleotide frequency
CGA	NUCLEO	x	x	x	Tri-nucleotide frequency
CGC	NUCLEO	x	x	x	Tri-nucleotide frequency
CGG	NUCLEO	x	x	x	Tri-nucleotide frequency
CGT	NUCLEO	x	x	x	Tri-nucleotide frequency
CT	NUCLEO	x	x	x	Di-nucleotide frequency
CTA	NUCLEO	x	x	x	Tri-nucleotide frequency
CTC	NUCLEO	x	x	x	Tri-nucleotide frequency
CTG	NUCLEO	x	x	x	Tri-nucleotide frequency
CTT	NUCLEO	x	x	x	Tri-nucleotide frequency
FickScore	NUCLEO	x	x	x	Fickett score
GA	NUCLEO	x	x	x	Di-nucleotide frequency
GAA	NUCLEO	x	x	x	Tri-nucleotide frequency
GAC	NUCLEO	x	x	x	Tri-nucleotide frequency
GAG	NUCLEO	x	x	x	Tri-nucleotide frequency
GAT	NUCLEO	x	x	x	Tri-nucleotide frequency
GC	NUCLEO	x	x	x	Di-nucleotide frequency
GCA	NUCLEO	x	x	x	Tri-nucleotide frequency
GCC	NUCLEO	x	x	x	Tri-nucleotide frequency
GCG	NUCLEO	x	x	x	Tri-nucleotide frequency
GCT	NUCLEO	x	x	x	Tri-nucleotide frequency
GG	NUCLEO	x	x	x	Di-nucleotide frequency
GGA	NUCLEO	x	x	x	Tri-nucleotide frequency
GGC	NUCLEO	x	x	x	Tri-nucleotide frequency
GGG	NUCLEO	x	x	x	Tri-nucleotide frequency
GGT	NUCLEO	x	x	x	Tri-nucleotide frequency
GT	NUCLEO	x	x	x	Di-nucleotide frequency
GTA	NUCLEO	x	x	x	Tri-nucleotide frequency
GTC	NUCLEO	x	x	x	Tri-nucleotide frequency
GTG	NUCLEO	x	x	x	Tri-nucleotide frequency
GTT	NUCLEO	x	x	x	Tri-nucleotide frequency
TA	NUCLEO	x	x	x	Di-nucleotide frequency
TAA	NUCLEO	x	x	x	Tri-nucleotide frequency
TAC	NUCLEO	x	x	x	Tri-nucleotide frequency
TAG	NUCLEO	x	x	x	Tri-nucleotide frequency
TAT	NUCLEO	x	x	x	Tri-nucleotide frequency
TC	NUCLEO	x	x	x	Di-nucleotide frequency
TCA	NUCLEO	x	x	x	Tri-nucleotide frequency
TCC	NUCLEO	x	x	x	Tri-nucleotide frequency
TCG	NUCLEO	x	x	x	Tri-nucleotide frequency
TCT	NUCLEO	x	x	x	Tri-nucleotide frequency
TG	NUCLEO	x	x	x	Di-nucleotide frequency
TGA	NUCLEO	x	x	x	Tri-nucleotide frequency
TGC	NUCLEO	x	x	x	Tri-nucleotide frequency
TGG	NUCLEO	x	x	x	Tri-nucleotide frequency
TGT	NUCLEO	x	x	x	Tri-nucleotide frequency
TT	NUCLEO	x	x	x	Di-nucleotide frequency
TTA	NUCLEO	x	x	x	Tri-nucleotide frequency
TTC	NUCLEO	x	x	x	Tri-nucleotide frequency
TTG	NUCLEO	x	x	x	Tri-nucleotide frequency
TTT	NUCLEO	x	x	x	Tri-nucleotide frequency
KOZAK	ORF	x	x		KOZAK motif score
OrfLen	ORF	x	x		ORF length
OrfProp	ORF	x	x		ORF proportion
DNA.DNA	REPS	x	x	x	Repeat Class: DNA transposons Repeat Family: DNA transposons
DNA.hAT	REPS	x	x	x	Repeat Class: DNA transposons Repeat Family: hAT
DNA.hAT.Ac	REPS	x		x	Repeat Class: DNA transposons Repeat Family: hAT-Ac
DNA.hAT.Blackjack	REPS	x	x	x	Repeat Class: DNA transposons Repeat Family: hAT-Blackjack
DNA.hAT.Charlie	REPS	x	x	x	Repeat Class: DNA transposons Repeat Family: hAT-Charlie
DNA.hAT.Tag1	REPS	x			Repeat Class: DNA transposons Repeat Family: hAT-Tag1
DNA.hAT.Tip100	REPS	x	x	x	Repeat Class: DNA transposons Repeat Family: hAT-Tip100
DNA.Helitron	REPS			x	Repeat Class: DNA transposons Repeat Family: Helitron
DNA.Kolobok	REPS			x	Repeat Class: DNA transposons Repeat Family: Kolobok
DNA.Maverick	REPS			x	Repeat Class: DNA transposons Repeat Family: Maverik
DNA.Merlin	REPS	x			Repeat Class: DNA transposons Repeat Family: Merlin
DNA.MULE.MuDR	REPS	x	x		Repeat Class: DNA transposons Repeat Family: MULE-MuDR
DNA.P	REPS			x	Repeat Class: DNA transposons Repeat Family: P
DNA.PiggyBac	REPS	x	x	x	Repeat Class: DNA transposons Repeat Family: PiggyBac
DNA.TcMar	REPS	x	x	x	Repeat Class: DNA transposons Repeat Family: TcMar
DNA.TcMar.Mariner	REPS	x	x		Repeat Class: DNA transposons Repeat Family: TcMar-Mariner
DNA.TcMar.Tc1	REPS			x	Repeat Class: DNA transposons Repeat Family: TcMar-Tc1
DNA.TcMar.Tc2	REPS	x	x		Repeat Class: DNA transposons Repeat Family: TcMar-Tc2
DNA.TcMar.Tigger	REPS	x	x	x	Repeat Class: DNA transposons Repeat Family: TcMar-Tigger
LINE.CR1	REPS	x	x	x	Repeat Class: LINE Repeat Family:Cr1
LINE.Dong.R4	REPS	x	x		Repeat Class: LINE Repeat Family: Dong-R4
LINE.I	REPS			x	Repeat Class: LINE Repeat Family: I
LINE.L1	REPS	x	x	x	Repeat Class: LINE Repeat Family: L1
LINE.L1.Tx1	REPS			x	Repeat Class: LINE Repeat Family: L2-Tx1
LINE.L2	REPS	x	x	x	Repeat Class: LINE Repeat Family: L2
LINE.Penelope	REPS	x			Repeat Class: LINE Repeat Family: Penelope
LINE.Rex.Babar	REPS			x	Repeat Class: LINE Repeat Family: Rex-Babar
LINE.RTE	REPS			x	Repeat Class: LINE Repeat Family: RTE
LINE.RTE.BovB	REPS	x	x	x	Repeat Class: LINE Repeat Family: RTE-BovB
LINE.RTE.X	REPS	x	x		Repeat Class: LINE Repeat Family: RTE-X
LTR.Copia	REPS			x	Repeat Class: LTR Repeat Family: Copia
LTR.DIRS	REPS			x	Repeat Class: LTR Repeat Family: DIRS
LTR.ERV.Foamy	REPS			x	Repeat Class: LTR Repeat Family: ERV-Foamy
LTR.ERV1	REPS	x	x	x	Repeat Class: LTR Repeat Family: ERV1
LTR.ERVK	REPS	x	x		Repeat Class: LTR Repeat Family: ERVK
LTR.ERVL	REPS	x	x		Repeat Class: LTR Repeat Family: ERVL
LTR.ERVL.MaLR	REPS	x	x		Repeat Class: LTR Repeat Family: ERVL-MaLR
LTR.Gypsy	REPS	x	x	x	Repeat Class: LTR Repeat Family: Gypsy
LTR.LTR	REPS	x	x	x	Repeat Class: LTR Repeat Family: LTR
LTR.Ngaro	REPS			x	Repeat Class: LTR Repeat Family: Ngaro
LTR.Pao	REPS			x	Repeat Class: LTR Repeat Family: Pao
RC.Helitron	REPS	x	x		Repeat Class: RC Trasposons Repeat Family: Helitron
Retroposon.SVA	REPS	x			Repeat Class: Retrotrasposons Repeat Family: SVA
SINE.5S	REPS			x	Repeat Class: SINE Repeat Family: 5S
SINE.Alu	REPS	x	x		Repeat Class: SINE Repeat Family: Alu
SINE.B2	REPS		x		Repeat Class: SINE Repeat Family: B2
SINE.B4	REPS		x		Repeat Class: SINE Repeat Family: B4
SINE.Deu	REPS		x	x	Repeat Class: SINE Repeat Family: Deu
SINE.ID	REPS		x		Repeat Class: SINE Repeat Family: ID
SINE.MIR	REPS	x	x		Repeat Class: SINE Repeat Family: MIR
SINE.SINE	REPS			x	Repeat Class: SINE Repeat Family: SINE
SINE.tRNA	REPS	x	x	x	Repeat Class: SINE Repeat Family: tRNA
SINE.V	REPS			x	Repeat Class: SINE Repeat Family: V
