# Supplementary material for: Identification of long non-coding transcripts with feature selection: a comparative study
Source: BMC Bioinformatics. 2017 Mar 23;18:187. doi: 10.1186/s12859-017-1594-z (PMC5364679; doi:10.1186/s12859-017-1594-z)
Supplement: Supplementary file 2 — Table S2. Collected families of repeats. (XLS 2220 kb) [file 12859_2017_1594_MOESM2_ESM.xls]

## Sheet: Repeats.csv
repName	repClass	repFamily	Human	Mouse	Zebrafish	Included	Transposable/Transposons Category	Database
(TAACCC)n	Simple_repeat	Simple_repeat	x			no	Not Transposable Element	RepeatMasker Database,Dfam
TAR1	Satellite	telo	x			no	Not Transposable Element	RepeatMasker Database,Dfam
L1MC5a	LINE	L1	x	x		yes	Transposable Element	RepeatMasker Database,Dfam
MER5B	DNA	hAT-Charlie	x	x		yes	Transposons	RepeatMasker Database
MIR3	SINE	MIR	x	x		yes	Transposable Element	RepeatMasker Database,Dfam
(TGCTCC)n	Simple_repeat	Simple_repeat	x			no	Not Transposable Element	RepeatMasker Database,Dfam
(TGG)n	Simple_repeat	Simple_repeat	x	x	x	no	Not Transposable Element	RepeatMasker Database,Dfam
L2a	LINE	L2	x	x		yes	Transposable Element	RepeatMasker Database,Dfam
L3	LINE	CR1	x	x		yes	Transposable Element	RepeatMasker Database,Dfam
Plat_L3	LINE	CR1	x	x		yes	Transposable Element	RepeatMasker Database,Dfam
MLT1K	LTR	ERVL-MaLR	x	x		yes	Transposable Element	RepeatMasker Database,Dfam
MIR	SINE	MIR	x	x		yes	Transposable Element	RepeatMasker Database,Dfam
L2b	LINE	L2	x	x		yes	Transposable Element	RepeatMasker Database,Dfam
MIR1_Amn	SINE	MIR	x			yes	Transposable Element	RepeatMasker Database,Dfam
L2c	LINE	L2	x	x		yes	Transposable Element	RepeatMasker Database,Dfam
AluSp	SINE	Alu	x			yes	Transposable Element	RepeatMasker Database,Dfam
MER33	DNA	hAT-Charlie	x	x		yes	Transposons	RepeatMasker Database
MIRb	SINE	MIR	x	x		yes	Transposable Element	RepeatMasker Database,Dfam
(ACGCCC)n	Simple_repeat	Simple_repeat	x			no	Not Transposable Element	RepeatMasker Database,Dfam
L1MB3	LINE	L1	x	x		yes	Transposable Element	RepeatMasker Database,Dfam
MER53	DNA	hAT-Blackjack	x	x		yes	Transposons	RepeatMasker Database
MLT1A	LTR	ERVL-MaLR	x	x		yes	Transposable Element	RepeatMasker Database,Dfam
(TC)n	Simple_repeat	Simple_repeat	x	x	x	no	Not Transposable Element	RepeatMasker Database,Dfam
MIRc	SINE	MIR	x	x		yes	Transposable Element	RepeatMasker Database,Dfam
AluJo	SINE	Alu	x			yes	Transposable Element	RepeatMasker Database,Dfam
L1MB5	LINE	L1	x	x		yes	Transposable Element	RepeatMasker Database,Dfam
Alu	SINE	Alu	x			yes	Transposable Element	RepeatMasker Database,Dfam
L1PA6	LINE	L1	x			yes	Transposable Element	RepeatMasker Database,Dfam
L1P1	LINE	L1	x			yes	Transposable Element	RepeatMasker Database,Dfam
MLT1J2	LTR	ERVL-MaLR	x	x		yes	Transposable Element	RepeatMasker Database,Dfam
AluJr	SINE	Alu	x			yes	Transposable Element	RepeatMasker Database,Dfam
Charlie5	DNA	hAT-Charlie	x	x		yes	Transposons	RepeatMasker Database
MLT1E1A-int	LTR	ERVL-MaLR	x	x		yes	Transposable Element	RepeatMasker Database,Dfam
MLT1E1A	LTR	ERVL-MaLR	x	x		yes	Transposable Element	RepeatMasker Database,Dfam
AluSx	SINE	Alu	x			yes	Transposable Element	RepeatMasker Database,Dfam
AluSz6	SINE	Alu	x			yes	Transposable Element	RepeatMasker Database,Dfam
LTR16C	LTR	ERVL	x	x		yes	Transposable Element	RepeatMasker Database,Dfam
ERV3-16A3_I-int	LTR	ERVL	x	x		yes	Transposable Element	RepeatMasker Database,Dfam
MamRep1527	LTR	LTR	x	x		yes	Transposable Element	RepeatMasker Database,Dfam
L1MA8	LINE	L1	x	x		yes	Transposable Element	RepeatMasker Database,Dfam
(AAAT)n	Simple_repeat	Simple_repeat	x			no	Not Transposable Element	RepeatMasker Database,Dfam
L1M5	LINE	L1	x	x		yes	Transposable Element	RepeatMasker Database,Dfam
L1MA9	LINE	L1	x	x		yes	Transposable Element	RepeatMasker Database,Dfam
LTR12F	LTR	ERV1	x			yes	Transposable Element	RepeatMasker Database,Dfam
MER45A	DNA	hAT-Tip100	x	x		yes	Transposons	RepeatMasker Database
MER58A	DNA	hAT-Charlie	x	x		yes	Transposons	RepeatMasker Database
L1PA14	LINE	L1	x			yes	Transposable Element	RepeatMasker Database,Dfam
(AACAA)n	Simple_repeat	Simple_repeat	x			no	Not Transposable Element	RepeatMasker Database,Dfam
(GT)n	Simple_repeat	Simple_repeat	x			no	Not Transposable Element	RepeatMasker Database,Dfam
(TTCCT)n	Simple_repeat	Simple_repeat	x			no	Not Transposable Element	RepeatMasker Database,Dfam
AluYj4	SINE	Alu	x			yes	Transposable Element	RepeatMasker Database,Dfam
(TTCT)n	Simple_repeat	Simple_repeat	x			no	Not Transposable Element	RepeatMasker Database,Dfam
A-rich	Low_complexity	Low_complexity	x	x	x	no	Not Transposable Element	RepeatMasker Database,Dfam
L2	LINE	L2	x	x		yes	Transposable Element	RepeatMasker Database,Dfam
(TTTC)n	Simple_repeat	Simple_repeat	x	x	x	no	Not Transposable Element	RepeatMasker Database,Dfam
FLAM_A	SINE	Alu	x			yes	Transposable Element	RepeatMasker Database,Dfam
MER47A	DNA	TcMar-Tigger	x	x		yes	Transposons	RepeatMasker Database
L1ME4c	LINE	L1	x	x		yes	Transposable Element	RepeatMasker Database,Dfam
AluSc	SINE	Alu	x			yes	Transposable Element	RepeatMasker Database,Dfam
(AC)n	Simple_repeat	Simple_repeat	x			no	Not Transposable Element	RepeatMasker Database,Dfam
L1PA4	LINE	L1	x			yes	Transposable Element	RepeatMasker Database,Dfam
(AT)n	Simple_repeat	Simple_repeat	x			no	Not Transposable Element	RepeatMasker Database,Dfam
LTR89	LTR	ERVL?	x	x		yes	Transposable Element	RepeatMasker Database,Dfam
(TA)n	Simple_repeat	Simple_repeat	x	x	x	no	Not Transposable Element	RepeatMasker Database,Dfam
(ATAC)n	Simple_repeat	Simple_repeat	x			no	Not Transposable Element	RepeatMasker Database,Dfam
L1PA7	LINE	L1	x			yes	Transposable Element	RepeatMasker Database,Dfam
L1PA16	LINE	L1	x			yes	Transposable Element	RepeatMasker Database,Dfam
L1PA2	LINE	L1	x			yes	Transposable Element	RepeatMasker Database,Dfam
AluSz	SINE	Alu	x			yes	Transposable Element	RepeatMasker Database,Dfam
L1M2	LINE	L1	x	x		yes	Transposable Element	RepeatMasker Database,Dfam
L1PREC2	LINE	L1	x			yes	Transposable Element	RepeatMasker Database,Dfam
L1PB	LINE	L1	x			yes	Transposable Element	RepeatMasker Database,Dfam
Tigger5b	DNA	TcMar-Tigger	x	x		yes	Transposons	RepeatMasker Database
AluSc5	SINE	Alu	x			yes	Transposable Element	RepeatMasker Database,Dfam
Tigger5	DNA	TcMar-Tigger	x	x		yes	Transposons	RepeatMasker Database
L1M4	LINE	L1	x	x		yes	Transposable Element	RepeatMasker Database,Dfam
(GAAA)n	Simple_repeat	Simple_repeat	x	x	x	no	Not Transposable Element	RepeatMasker Database,Dfam
HAL1M8	LINE	L1	x	x		yes	Transposable Element	RepeatMasker Database,Dfam
LTR103b_Mam	LTR	ERV1?	x	x		yes	Transposable Element	RepeatMasker Database,Dfam
MLT1H2	LTR	ERVL-MaLR	x	x		yes	Transposable Element	RepeatMasker Database,Dfam
(CTGT)n	Simple_repeat	Simple_repeat	x			no	Not Transposable Element	RepeatMasker Database,Dfam
AluY	SINE	Alu	x			yes	Transposable Element	RepeatMasker Database,Dfam
MER4D1	LTR	ERV1	x			yes	Transposable Element	RepeatMasker Database,Dfam
MER4CL34	LTR	ERV1	x	x		yes	Transposable Element	RepeatMasker Database,Dfam
L5	LINE	RTE-X	x	x		yes	Transposable Element	RepeatMasker Database,Dfam
MLT1H	LTR	ERVL-MaLR	x	x		yes	Transposable Element	RepeatMasker Database,Dfam
(AAC)n	Simple_repeat	Simple_repeat	x			no	Not Transposable Element	RepeatMasker Database,Dfam
(TGTGTG)n	Simple_repeat	Simple_repeat	x			no	Not Transposable Element	RepeatMasker Database,Dfam
MLT1I	LTR	ERVL-MaLR	x	x		yes	Transposable Element	RepeatMasker Database,Dfam
(TTTA)n	Simple_repeat	Simple_repeat	x	x	x	no	Not Transposable Element	RepeatMasker Database,Dfam
(T)n	Simple_repeat	Simple_repeat	x	x	x	no	Not Transposable Element	RepeatMasker Database,Dfam
AluSg4	SINE	Alu	x			yes	Transposable Element	RepeatMasker Database,Dfam
MamRep605	LTR?	LTR?	x	x		yes	Transposable Element	RepeatMasker Database
AluSx3	SINE	Alu	x			yes	Transposable Element	RepeatMasker Database,Dfam
LTR33	LTR	ERVL	x	x		yes	Transposable Element	RepeatMasker Database,Dfam
MSTB1	LTR	ERVL-MaLR	x			yes	Transposable Element	RepeatMasker Database,Dfam
AluSq	SINE	Alu	x			yes	Transposable Element	RepeatMasker Database,Dfam
(CT)n	Simple_repeat	Simple_repeat	x			no	Not Transposable Element	RepeatMasker Database,Dfam
MLT1C	LTR	ERVL-MaLR	x	x		yes	Transposable Element	RepeatMasker Database,Dfam
AluJb	SINE	Alu	x			yes	Transposable Element	RepeatMasker Database,Dfam
(TG)n	Simple_repeat	Simple_repeat	x	x	x	no	Not Transposable Element	RepeatMasker Database,Dfam
FAM	SINE	Alu	x	x		yes	Transposable Element	RepeatMasker Database,Dfam
AluSq2	SINE	Alu	x			yes	Transposable Element	RepeatMasker Database,Dfam
MLT1F2	LTR	ERVL-MaLR	x	x		yes	Transposable Element	RepeatMasker Database,Dfam
L1ME3E	LINE	L1	x	x		yes	Transposable Element	RepeatMasker Database,Dfam
LTR33B	LTR	ERVL	x	x		yes	Transposable Element	RepeatMasker Database,Dfam
MER65D	LTR	ERV1	x	x		yes	Transposable Element	RepeatMasker Database,Dfam
MLT1D	LTR	ERVL-MaLR	x	x		yes	Transposable Element	RepeatMasker Database,Dfam
THE1C	LTR	ERVL-MaLR	x			yes	Transposable Element	RepeatMasker Database,Dfam
(TTATATA)n	Simple_repeat	Simple_repeat	x			no	Not Transposable Element	RepeatMasker Database,Dfam
(TAA)n	Simple_repeat	Simple_repeat	x	x	x	no	Not Transposable Element	RepeatMasker Database,Dfam
L1MA5	LINE	L1	x	x		yes	Transposable Element	RepeatMasker Database,Dfam
(AACTGT)n	Simple_repeat	Simple_repeat	x			no	Not Transposable Element	RepeatMasker Database,Dfam
(ATAA)n	Simple_repeat	Simple_repeat	x			no	Not Transposable Element	RepeatMasker Database,Dfam
FLAM_C	SINE	Alu	x			yes	Transposable Element	RepeatMasker Database,Dfam
AluSg	SINE	Alu	x			yes	Transposable Element	RepeatMasker Database,Dfam
(CCCCTG)n	Simple_repeat	Simple_repeat	x			no	Not Transposable Element	RepeatMasker Database,Dfam
MER1A	DNA	hAT-Charlie	x			yes	Transposons	RepeatMasker Database
MER21C	LTR	ERVL	x	x		yes	Transposable Element	RepeatMasker Database,Dfam
LTR41	LTR	ERVL	x	x		yes	Transposable Element	RepeatMasker Database,Dfam
AluJr4	SINE	Alu	x			yes	Transposable Element	RepeatMasker Database,Dfam
(CAA)n	Simple_repeat	Simple_repeat	x	x	x	no	Not Transposable Element	RepeatMasker Database,Dfam
L1MB8	LINE	L1	x	x		yes	Transposable Element	RepeatMasker Database,Dfam
Tigger12	DNA	TcMar-Tigger	x	x		yes	Transposons	RepeatMasker Database
LTR37A	LTR	ERV1	x	x		yes	Transposable Element	RepeatMasker Database,Dfam
(ATTTT)n	Simple_repeat	Simple_repeat	x			no	Not Transposable Element	RepeatMasker Database,Dfam
AluSg7	SINE	Alu	x			yes	Transposable Element	RepeatMasker Database,Dfam
MER11C	LTR	ERVK	x			yes	Transposable Element	RepeatMasker Database,Dfam
(CCATCC)n	Simple_repeat	Simple_repeat	x			no	Not Transposable Element	RepeatMasker Database,Dfam
L1ME4b	LINE	L1	x	x		yes	Transposable Element	RepeatMasker Database,Dfam
U6	snRNA	snRNA	x	x	x	no	Not Transposable Element	RepeatMasker Database,Dfam
MER8	DNA	TcMar-Tigger	x			yes	Transposons	RepeatMasker Database
AluSx1	SINE	Alu	x			yes	Transposable Element	RepeatMasker Database,Dfam
MSTD	LTR	ERVL-MaLR	x			yes	Transposable Element	RepeatMasker Database,Dfam
GA-rich	Low_complexity	Low_complexity	x	x	x	no	Not Transposable Element	RepeatMasker Database,Dfam
AluYh3	SINE	Alu	x			yes	Transposable Element	RepeatMasker Database,Dfam
Charlie4z	DNA	hAT-Charlie	x	x		yes	Transposons	RepeatMasker Database
(AAAAC)n	Simple_repeat	Simple_repeat	x			no	Not Transposable Element	RepeatMasker Database,Dfam
(CTAT)n	Simple_repeat	Simple_repeat	x			no	Not Transposable Element	RepeatMasker Database,Dfam
(ACCCTA)n	Simple_repeat	Simple_repeat	x			no	Not Transposable Element	RepeatMasker Database,Dfam
(CTT)n	Simple_repeat	Simple_repeat	x			no	Not Transposable Element	RepeatMasker Database,Dfam
Charlie15a	DNA	hAT-Charlie	x	x		yes	Transposons	RepeatMasker Database
(GCCCCG)n	Simple_repeat	Simple_repeat	x			no	Not Transposable Element	RepeatMasker Database,Dfam
MLT1J	LTR	ERVL-MaLR	x	x		yes	Transposable Element	RepeatMasker Database,Dfam
MLT2B3	LTR	ERVL	x	x		yes	Transposable Element	RepeatMasker Database,Dfam
MER31-int	LTR	ERV1	x	x		yes	Transposable Element	RepeatMasker Database,Dfam
(TTGGCT)n	Simple_repeat	Simple_repeat	x			no	Not Transposable Element	RepeatMasker Database,Dfam
MER92-int	LTR	ERV1	x	x		yes	Transposable Element	RepeatMasker Database,Dfam
MER34A	LTR	ERV1	x	x		yes	Transposable Element	RepeatMasker Database,Dfam
L1MC3	LINE	L1	x	x		yes	Transposable Element	RepeatMasker Database,Dfam
MSTA1	LTR	ERVL-MaLR	x			yes	Transposable Element	RepeatMasker Database,Dfam
MER4A1	LTR	ERV1	x			yes	Transposable Element	RepeatMasker Database,Dfam
(CTAACC)n	Simple_repeat	Simple_repeat	x			no	Not Transposable Element	RepeatMasker Database,Dfam
(CTTTT)n	Simple_repeat	Simple_repeat	x			no	Not Transposable Element	RepeatMasker Database,Dfam
L1ME4a	LINE	L1	x	x		yes	Transposable Element	RepeatMasker Database,Dfam
AluYc	SINE	Alu	x			yes	Transposable Element	RepeatMasker Database,Dfam
(CCTGAC)n	Simple_repeat	Simple_repeat	x			no	Not Transposable Element	RepeatMasker Database,Dfam
L1MC	LINE	L1	x	x		yes	Transposable Element	RepeatMasker Database,Dfam
MER4A	LTR	ERV1	x			yes	Transposable Element	RepeatMasker Database,Dfam
(CCT)n	Simple_repeat	Simple_repeat	x			no	Not Transposable Element	RepeatMasker Database,Dfam
Charlie30a	DNA	hAT-Charlie	x			yes	Transposons	RepeatMasker Database
(CACA)n	Simple_repeat	Simple_repeat	x			no	Not Transposable Element	RepeatMasker Database,Dfam
MER31B	LTR	ERV1	x	x		yes	Transposable Element	RepeatMasker Database,Dfam
L1MA4	LINE	L1	x	x		yes	Transposable Element	RepeatMasker Database,Dfam
Charlie9	DNA	hAT-Charlie	x	x		yes	Transposons	RepeatMasker Database
(CTC)n	Simple_repeat	Simple_repeat	x			no	Not Transposable Element	RepeatMasker Database,Dfam
Ricksha_0	DNA	MULE-MuDR	x	x		yes	Transposons	RepeatMasker Database
Tigger4b	DNA	TcMar-Tigger	x			yes	Transposons	RepeatMasker Database
Charlie20a	DNA	hAT-Charlie	x	x		yes	Transposons	RepeatMasker Database
L1MD3	LINE	L1	x	x		yes	Transposable Element	RepeatMasker Database,Dfam
AluYf1	SINE	Alu	x			yes	Transposable Element	RepeatMasker Database,Dfam
L1MC4a	LINE	L1	x	x		yes	Transposable Element	RepeatMasker Database,Dfam
MER39B	LTR	ERV1	x			yes	Transposable Element	RepeatMasker Database,Dfam
L1ME1	LINE	L1	x	x		yes	Transposable Element	RepeatMasker Database,Dfam
(TCTA)n	Simple_repeat	Simple_repeat	x	x	x	no	Not Transposable Element	RepeatMasker Database,Dfam
(AATTTAA)n	Simple_repeat	Simple_repeat	x			no	Not Transposable Element	RepeatMasker Database,Dfam
LTR9B	LTR	ERV1	x			yes	Transposable Element	RepeatMasker Database,Dfam
MER5A	DNA	hAT-Charlie	x	x		yes	Transposons	RepeatMasker Database
MER4E1	LTR	ERV1	x			yes	Transposable Element	RepeatMasker Database,Dfam
MLT1E3	LTR	ERVL-MaLR	x	x		yes	Transposable Element	RepeatMasker Database,Dfam
LTR37B	LTR	ERV1	x	x		yes	Transposable Element	RepeatMasker Database,Dfam
MLT1O	LTR	ERVL-MaLR	x	x		yes	Transposable Element	RepeatMasker Database,Dfam
MSTA	LTR	ERVL-MaLR	x			yes	Transposable Element	RepeatMasker Database,Dfam
MER103C	DNA	hAT-Charlie	x	x		yes	Transposons	RepeatMasker Database
LTR39	LTR	ERV1	x	x		yes	Transposable Element	RepeatMasker Database,Dfam
L1ME3B	LINE	L1	x	x		yes	Transposable Element	RepeatMasker Database,Dfam
L1PA5	LINE	L1	x			yes	Transposable Element	RepeatMasker Database,Dfam
L1ME3D	LINE	L1	x	x		yes	Transposable Element	RepeatMasker Database,Dfam
L1P4	LINE	L1	x			yes	Transposable Element	RepeatMasker Database,Dfam
L1MA2	LINE	L1	x			yes	Transposable Element	RepeatMasker Database,Dfam
LTR22C2	LTR	ERVK	x			yes	Transposable Element	RepeatMasker Database,Dfam
L1PA15-16	LINE	L1	x			yes	Transposable Element	RepeatMasker Database,Dfam
L1PA8A	LINE	L1	x			yes	Transposable Element	RepeatMasker Database,Dfam
L1PA8	LINE	L1	x			yes	Transposable Element	RepeatMasker Database,Dfam
L1PA10	LINE	L1	x			yes	Transposable Element	RepeatMasker Database,Dfam
L1MEd	LINE	L1	x	x		yes	Transposable Element	RepeatMasker Database,Dfam
ERVL-int	LTR	ERVL	x	x		yes	Transposable Element	RepeatMasker Database,Dfam
L1MA7	LINE	L1	x	x		yes	Transposable Element	RepeatMasker Database,Dfam
(AATA)n	Simple_repeat	Simple_repeat	x			no	Not Transposable Element	RepeatMasker Database,Dfam
L1MEc	LINE	L1	x	x		yes	Transposable Element	RepeatMasker Database,Dfam
L1M7	LINE	L1	x	x		yes	Transposable Element	RepeatMasker Database,Dfam
MLT1H1	LTR	ERVL-MaLR	x	x		yes	Transposable Element	RepeatMasker Database,Dfam
THE1B	LTR	ERVL-MaLR	x			yes	Transposable Element	RepeatMasker Database,Dfam
THE1B-int	LTR	ERVL-MaLR	x			yes	Transposable Element	RepeatMasker Database,Dfam
MLT1H1-int	LTR	ERVL-MaLR	x	x		yes	Transposable Element	RepeatMasker Database,Dfam
LTR64	LTR	ERV1	x	x		yes	Transposable Element	RepeatMasker Database,Dfam
THE1D	LTR	ERVL-MaLR	x			yes	Transposable Element	RepeatMasker Database,Dfam
(AG)n	Simple_repeat	Simple_repeat	x			no	Not Transposable Element	RepeatMasker Database,Dfam
(CACACA)n	Simple_repeat	Simple_repeat	x			no	Not Transposable Element	RepeatMasker Database,Dfam
MER112	DNA	hAT-Charlie	x	x		yes	Transposons	RepeatMasker Database
(TACACACTCA)n	Simple_repeat	Simple_repeat	x			no	Not Transposable Element	RepeatMasker Database,Dfam
MLT1F1	LTR	ERVL-MaLR	x	x		yes	Transposable Element	RepeatMasker Database,Dfam
G-rich	Low_complexity	Low_complexity	x	x	x	no	Not Transposable Element	RepeatMasker Database,Dfam
tRNA-Gln-CAA_	tRNA	tRNA	x	x		no	Not Transposable Element	RepeatMasker Database,Dfam
tRNA-Ser-TCA(m)	tRNA	tRNA	x	x	x	no	Not Transposable Element	RepeatMasker Database,Dfam
MER124	DNA?	DNA?	x	x		yes	Transposons	RepeatMasker Database,Dfam
Eulor10	DNA?	DNA?	x	x		yes	Transposons	RepeatMasker Database,Dfam
Eulor2A	DNA?	DNA?	x	x		yes	Transposons	RepeatMasker Database,Dfam
UCON14	DNA?	DNA?	x	x		yes	Transposons	RepeatMasker Database,Dfam
UCON21	DNA?	DNA?	x	x		yes	Transposons	RepeatMasker Database,Dfam
Eulor12	DNA?	DNA?	x	x		yes	Transposons	RepeatMasker Database,Dfam
UCON7	DNA?	DNA?	x	x		yes	Transposons	RepeatMasker Database,Dfam
Eulor2B	DNA?	DNA?	x	x		yes	Transposons	RepeatMasker Database,Dfam
UCON74	DNA?	DNA?	x			yes	Transposons	RepeatMasker Database,Dfam
Eulor6B	DNA	Crypton	x	x		yes	Transposons	RepeatMasker Database
Eulor6A	DNA	Crypton	x	x		yes	Transposons	RepeatMasker Database
Eulor5A	DNA	Crypton-A?	x	x		yes	Transposons	RepeatMasker Database
MER133A	DNA	PIF-Harbinger	x	x		yes	Transposons	RepeatMasker Database
Eulor3	DNA?	DNA?	x	x		yes	Transposons	RepeatMasker Database,Dfam
Eulor6D	DNA	Crypton	x	x		yes	Transposons	RepeatMasker Database
UCON79	DNA?	DNA?	x			yes	Transposons	RepeatMasker Database,Dfam
Eulor6C	DNA	Crypton	x	x		yes	Transposons	RepeatMasker Database
Eulor2C	DNA?	DNA?	x	x		yes	Transposons	RepeatMasker Database,Dfam
UCON62	DNA?	DNA?	x			yes	Transposons	RepeatMasker Database,Dfam
MER134	DNA	Crypton	x	x		yes	Transposons	RepeatMasker Database
Eulor7	DNA?	DNA?	x	x		yes	Transposons	RepeatMasker Database,Dfam
MER133B	DNA	PIF-Harbinger	x	x		yes	Transposons	RepeatMasker Database
Eulor5B	DNA	Crypton-A?	x	x		yes	Transposons	RepeatMasker Database
Eulor6E	DNA	Crypton	x	x		yes	Transposons	RepeatMasker Database
UCON100	DNA?	DNA?	x			yes	Transposons	RepeatMasker Database,Dfam
DNA-3-6_DR	DNA	Zator?			x	yes	Transposons	RepeatMasker Database
(ACATACAC)n	Simple_repeat	Simple_repeat	x			no	Not Transposable Element	RepeatMasker Database,Dfam
MER44B	DNA	TcMar-Tigger	x	x		yes	Transposons	RepeatMasker Database
Chap1_Mam	DNA	hAT-Charlie	x	x		yes	Transposons	RepeatMasker Database
L1M8	LINE	L1	x	x		yes	Transposable Element	RepeatMasker Database,Dfam
MER102c	DNA	hAT-Charlie	x	x		yes	Transposons	RepeatMasker Database
MER44D	DNA	TcMar-Tigger	x	x		yes	Transposons	RepeatMasker Database
(TATT)n	Simple_repeat	Simple_repeat	x			no	Not Transposable Element	RepeatMasker Database,Dfam
MER41D	LTR	ERV1	x			yes	Transposable Element	RepeatMasker Database,Dfam
(GTGCT)n	Simple_repeat	Simple_repeat	x			no	Not Transposable Element	RepeatMasker Database,Dfam
HAL1	LINE	L1	x	x		yes	Transposable Element	RepeatMasker Database,Dfam
MLT1A1	LTR	ERVL-MaLR	x	x		yes	Transposable Element	RepeatMasker Database,Dfam
LTR78	LTR	ERV1	x	x		yes	Transposable Element	RepeatMasker Database,Dfam
(GTTTT)n	Simple_repeat	Simple_repeat	x			no	Not Transposable Element	RepeatMasker Database,Dfam
(CACC)n	Simple_repeat	Simple_repeat	x			no	Not Transposable Element	RepeatMasker Database,Dfam
SVA_D	Retroposon	SVA	x			yes	Retroelements	RepeatMasker Database,Dfam
L1M4b	LINE	L1	x	x		yes	Transposable Element	RepeatMasker Database,Dfam
(A)n	Simple_repeat	Simple_repeat	x	x	x	no	Not Transposable Element	RepeatMasker Database,Dfam
MLT1B	LTR	ERVL-MaLR	x	x		yes	Transposable Element	RepeatMasker Database,Dfam
L1MC1	LINE	L1	x	x		yes	Transposable Element	RepeatMasker Database,Dfam
L1PA3	LINE	L1	x			yes	Transposable Element	RepeatMasker Database,Dfam
Charlie19a	DNA	hAT-Charlie	x	x		yes	Transposons	RepeatMasker Database
(TGTGCA)n	Simple_repeat	Simple_repeat	x			no	Not Transposable Element	RepeatMasker Database,Dfam
(CCCT)n	Simple_repeat	Simple_repeat	x			no	Not Transposable Element	RepeatMasker Database,Dfam
LTR2C	LTR	ERV1	x			yes	Transposable Element	RepeatMasker Database,Dfam
(CATGTG)n	Simple_repeat	Simple_repeat	x			no	Not Transposable Element	RepeatMasker Database,Dfam
(GATAGTA)n	Simple_repeat	Simple_repeat	x			no	Not Transposable Element	RepeatMasker Database,Dfam
L1MB4	LINE	L1	x	x		yes	Transposable Element	RepeatMasker Database,Dfam
BSR/Beta	Satellite	Satellite	x			no	Not Transposable Element	RepeatMasker Database,Dfam
AluSc8	SINE	Alu	x			yes	Transposable Element	RepeatMasker Database,Dfam
LOR1-int	LTR	ERV1	x			yes	Transposable Element	RepeatMasker Database,Dfam
LTR57-int	LTR	ERVL	x			yes	Transposable Element	RepeatMasker Database,Dfam
LTR49-int	LTR	ERV1	x			yes	Transposable Element	RepeatMasker Database,Dfam
HERVK9-int	LTR	ERVK	x			yes	Transposable Element	RepeatMasker Database,Dfam
MER9a2	LTR	ERVK	x			yes	Transposable Element	RepeatMasker Database,Dfam
MER102a	DNA	hAT-Charlie	x	x		yes	Transposons	RepeatMasker Database
(GGATG)n	Simple_repeat	Simple_repeat	x	x	x	no	Not Transposable Element	RepeatMasker Database,Dfam
MER67A	LTR	ERV1	x	x		yes	Transposable Element	RepeatMasker Database,Dfam
MER2	DNA	TcMar-Tigger	x	x		yes	Transposons	RepeatMasker Database
HERV16-int	LTR	ERVL	x	x		yes	Transposable Element	RepeatMasker Database,Dfam
(GCAG)n	Simple_repeat	Simple_repeat	x			no	Not Transposable Element	RepeatMasker Database,Dfam
(CGCGC)n	Simple_repeat	Simple_repeat	x			no	Not Transposable Element	RepeatMasker Database,Dfam
(CCCCAG)n	Simple_repeat	Simple_repeat	x	x	x	no	Not Transposable Element	RepeatMasker Database,Dfam
(AGCCC)n	Simple_repeat	Simple_repeat	x			no	Not Transposable Element	RepeatMasker Database,Dfam
(GGC)n	Simple_repeat	Simple_repeat	x			no	Not Transposable Element	RepeatMasker Database,Dfam
(GGCCCT)n	Simple_repeat	Simple_repeat	x			no	Not Transposable Element	RepeatMasker Database,Dfam
(CCTCT)n	Simple_repeat	Simple_repeat	x			no	Not Transposable Element	RepeatMasker Database,Dfam
(CTGCTGT)n	Simple_repeat	Simple_repeat	x			no	Not Transposable Element	RepeatMasker Database,Dfam
(CCTCCC)n	Simple_repeat	Simple_repeat	x			no	Not Transposable Element	RepeatMasker Database,Dfam
(CCTGGTG)n	Simple_repeat	Simple_repeat	x			no	Not Transposable Element	RepeatMasker Database,Dfam
(ACGC)n	Simple_repeat	Simple_repeat	x			no	Not Transposable Element	RepeatMasker Database,Dfam
(CCCCCTG)n	Simple_repeat	Simple_repeat	x			no	Not Transposable Element	RepeatMasker Database,Dfam
(GCC)n	Simple_repeat	Simple_repeat	x			no	Not Transposable Element	RepeatMasker Database,Dfam
(CCG)n	Simple_repeat	Simple_repeat	x	x	x	no	Not Transposable Element	RepeatMasker Database,Dfam
(CAGCC)n	Simple_repeat	Simple_repeat	x	x	x	no	Not Transposable Element	RepeatMasker Database,Dfam
(TCC)n	Simple_repeat	Simple_repeat	x	x	x	no	Not Transposable Element	RepeatMasker Database,Dfam
(CCGCC)n	Simple_repeat	Simple_repeat	x			no	Not Transposable Element	RepeatMasker Database,Dfam
(GGA)n	Simple_repeat	Simple_repeat	x	x	x	no	Not Transposable Element	RepeatMasker Database,Dfam
(GCCCGGA)n	Simple_repeat	Simple_repeat	x			no	Not Transposable Element	RepeatMasker Database,Dfam
(CGC)n	Simple_repeat	Simple_repeat	x			no	Not Transposable Element	RepeatMasker Database,Dfam
(CCCAC)n	Simple_repeat	Simple_repeat	x			no	Not Transposable Element	RepeatMasker Database,Dfam
(GCGGG)n	Simple_repeat	Simple_repeat	x			no	Not Transposable Element	RepeatMasker Database,Dfam
(CCACCC)n	Simple_repeat	Simple_repeat	x			no	Not Transposable Element	RepeatMasker Database,Dfam
MER63B	DNA	hAT-Tip100	x	x		yes	Transposons	RepeatMasker Database
(GGTG)n	Simple_repeat	Simple_repeat	x			no	Not Transposable Element	RepeatMasker Database,Dfam
(TGCGTG)n	Simple_repeat	Simple_repeat	x			no	Not Transposable Element	RepeatMasker Database,Dfam
(CCAC)n	Simple_repeat	Simple_repeat	x			no	Not Transposable Element	RepeatMasker Database,Dfam
(TTAT)n	Simple_repeat	Simple_repeat	x			no	Not Transposable Element	RepeatMasker Database,Dfam
MER4A1_	LTR	ERV1	x			yes	Transposable Element	RepeatMasker Database,Dfam
(TTTCT)n	Simple_repeat	Simple_repeat	x			no	Not Transposable Element	RepeatMasker Database,Dfam
(CGCCCC)n	Simple_repeat	Simple_repeat	x			no	Not Transposable Element	RepeatMasker Database,Dfam
(CCCCCG)n	Simple_repeat	Simple_repeat	x	x	x	no	Not Transposable Element	RepeatMasker Database,Dfam
(GGCCG)n	Simple_repeat	Simple_repeat	x			no	Not Transposable Element	RepeatMasker Database,Dfam
MLT1G1	LTR	ERVL-MaLR	x	x		yes	Transposable Element	RepeatMasker Database,Dfam
(CTCCCCC)n	Simple_repeat	Simple_repeat	x			no	Not Transposable Element	RepeatMasker Database,Dfam
AluYa5	SINE	Alu	x			yes	Transposable Element	RepeatMasker Database,Dfam
L1MD	LINE	L1	x	x		yes	Transposable Element	RepeatMasker Database,Dfam
LTR12C	LTR	ERV1	x			yes	Transposable Element	RepeatMasker Database,Dfam
(CCCGC)n	Simple_repeat	Simple_repeat	x			no	Not Transposable Element	RepeatMasker Database,Dfam
(GCCCC)n	Simple_repeat	Simple_repeat	x			no	Not Transposable Element	RepeatMasker Database,Dfam
(CCCC)n	Simple_repeat	Simple_repeat	x			no	Not Transposable Element	RepeatMasker Database,Dfam
(CCTCCTC)n	Simple_repeat	Simple_repeat	x			no	Not Transposable Element	RepeatMasker Database,Dfam
(GCCAGG)n	Simple_repeat	Simple_repeat	x			no	Not Transposable Element	RepeatMasker Database,Dfam
(ACCCC)n	Simple_repeat	Simple_repeat	x			no	Not Transposable Element	RepeatMasker Database,Dfam
(CCTGCCC)n	Simple_repeat	Simple_repeat	x			no	Not Transposable Element	RepeatMasker Database,Dfam
(C)n	Simple_repeat	Simple_repeat	x	x	x	no	Not Transposable Element	RepeatMasker Database,Dfam
(GCACAC)n	Simple_repeat	Simple_repeat	x			no	Not Transposable Element	RepeatMasker Database,Dfam
(CCAGCC)n	Simple_repeat	Simple_repeat	x			no	Not Transposable Element	RepeatMasker Database,Dfam
(CCTGCC)n	Simple_repeat	Simple_repeat	x			no	Not Transposable Element	RepeatMasker Database,Dfam
(CTCTGCT)n	Simple_repeat	Simple_repeat	x			no	Not Transposable Element	RepeatMasker Database,Dfam
(CCCATC)n	Simple_repeat	Simple_repeat	x			no	Not Transposable Element	RepeatMasker Database,Dfam
(AGCGGCC)n	Simple_repeat	Simple_repeat	x			no	Not Transposable Element	RepeatMasker Database,Dfam
(TCCC)n	Simple_repeat	Simple_repeat	x	x	x	no	Not Transposable Element	RepeatMasker Database,Dfam
(CCTGG)n	Simple_repeat	Simple_repeat	x			no	Not Transposable Element	RepeatMasker Database,Dfam
LTR13A	LTR	ERVK	x			yes	Transposable Element	RepeatMasker Database,Dfam
(TTTGCA)n	Simple_repeat	Simple_repeat	x			no	Not Transposable Element	RepeatMasker Database,Dfam
(GTGCAG)n	Simple_repeat	Simple_repeat	x			no	Not Transposable Element	RepeatMasker Database,Dfam
(GGCAGG)n	Simple_repeat	Simple_repeat	x			no	Not Transposable Element	RepeatMasker Database,Dfam
(CCCCG)n	Simple_repeat	Simple_repeat	x	x	x	no	Not Transposable Element	RepeatMasker Database,Dfam
L1ME2	LINE	L1	x	x		yes	Transposable Element	RepeatMasker Database,Dfam
(AGAC)n	Simple_repeat	Simple_repeat	x			no	Not Transposable Element	RepeatMasker Database,Dfam
(TTTCC)n	Simple_repeat	Simple_repeat	x	x	x	no	Not Transposable Element	RepeatMasker Database,Dfam
MER49	LTR	ERV1	x	x		yes	Transposable Element	RepeatMasker Database,Dfam
MER50	LTR	ERV1	x	x		yes	Transposable Element	RepeatMasker Database,Dfam
AluSx4	SINE	Alu	x			yes	Transposable Element	RepeatMasker Database,Dfam
L1PB1	LINE	L1	x			yes	Transposable Element	RepeatMasker Database,Dfam
(CCCCAGC)n	Simple_repeat	Simple_repeat	x			no	Not Transposable Element	RepeatMasker Database,Dfam
(AGGCGG)n	Simple_repeat	Simple_repeat	x			no	Not Transposable Element	RepeatMasker Database,Dfam
(GCCT)n	Simple_repeat	Simple_repeat	x			no	Not Transposable Element	RepeatMasker Database,Dfam
(CCTG)n	Simple_repeat	Simple_repeat	x	x	x	no	Not Transposable Element	RepeatMasker Database,Dfam
MER41B	LTR	ERV1	x			yes	Transposable Element	RepeatMasker Database,Dfam
(GCTGG)n	Simple_repeat	Simple_repeat	x			no	Not Transposable Element	RepeatMasker Database,Dfam
MER30	DNA	hAT-Charlie	x			yes	Transposons	RepeatMasker Database
(CCCTCC)n	Simple_repeat	Simple_repeat	x			no	Not Transposable Element	RepeatMasker Database,Dfam
Arthur1B	DNA	hAT-Tip100	x	x		yes	Transposons	RepeatMasker Database
(GCCTCC)n	Simple_repeat	Simple_repeat	x			no	Not Transposable Element	RepeatMasker Database,Dfam
(CCATCCCCG)n	Simple_repeat	Simple_repeat	x			no	Not Transposable Element	RepeatMasker Database,Dfam
(GGCGGA)n	Simple_repeat	Simple_repeat	x			no	Not Transposable Element	RepeatMasker Database,Dfam
(TGTCTG)n	Simple_repeat	Simple_repeat	x			no	Not Transposable Element	RepeatMasker Database,Dfam
(CACCCC)n	Simple_repeat	Simple_repeat	x			no	Not Transposable Element	RepeatMasker Database,Dfam
(ACCCCC)n	Simple_repeat	Simple_repeat	x			no	Not Transposable Element	RepeatMasker Database,Dfam
(CTCC)n	Simple_repeat	Simple_repeat	x			no	Not Transposable Element	RepeatMasker Database,Dfam
LTR46	LTR	ERV1	x			yes	Transposable Element	RepeatMasker Database,Dfam
(CCCTG)n	Simple_repeat	Simple_repeat	x	x	x	no	Not Transposable Element	RepeatMasker Database,Dfam
(CCCGCCG)n	Simple_repeat	Simple_repeat	x			no	Not Transposable Element	RepeatMasker Database,Dfam
(CTGCCC)n	Simple_repeat	Simple_repeat	x			no	Not Transposable Element	RepeatMasker Database,Dfam
(GCCCCT)n	Simple_repeat	Simple_repeat	x			no	Not Transposable Element	RepeatMasker Database,Dfam
(CATC)n	Simple_repeat	Simple_repeat	x			no	Not Transposable Element	RepeatMasker Database,Dfam
(CCCATGC)n	Simple_repeat	Simple_repeat	x			no	Not Transposable Element	RepeatMasker Database,Dfam
MER9a1	LTR	ERVK	x			yes	Transposable Element	RepeatMasker Database,Dfam
(CCCGCGC)n	Simple_repeat	Simple_repeat	x			no	Not Transposable Element	RepeatMasker Database,Dfam
(GGAG)n	Simple_repeat	Simple_repeat	x			no	Not Transposable Element	RepeatMasker Database,Dfam
(CCCTGCC)n	Simple_repeat	Simple_repeat	x			no	Not Transposable Element	RepeatMasker Database,Dfam
(CAGGCC)n	Simple_repeat	Simple_repeat	x			no	Not Transposable Element	RepeatMasker Database,Dfam
(CAGGCCA)n	Simple_repeat	Simple_repeat	x			no	Not Transposable Element	RepeatMasker Database,Dfam
(CA)n	Simple_repeat	Simple_repeat	x	x	x	no	Not Transposable Element	RepeatMasker Database,Dfam
(GCG)n	Simple_repeat	Simple_repeat	x			no	Not Transposable Element	RepeatMasker Database,Dfam
(CCGCGC)n	Simple_repeat	Simple_repeat	x			no	Not Transposable Element	RepeatMasker Database,Dfam
(CCCAGCT)n	Simple_repeat	Simple_repeat	x			no	Not Transposable Element	RepeatMasker Database,Dfam
(CAGCCCC)n	Simple_repeat	Simple_repeat	x			no	Not Transposable Element	RepeatMasker Database,Dfam
(TCCCGC)n	Simple_repeat	Simple_repeat	x			no	Not Transposable Element	RepeatMasker Database,Dfam
(AGCCAC)n	Simple_repeat	Simple_repeat	x			no	Not Transposable Element	RepeatMasker Database,Dfam
LTR13	LTR	ERVK	x			yes	Transposable Element	RepeatMasker Database,Dfam
LTR13_	LTR	ERVK	x			yes	Transposable Element	RepeatMasker Database,Dfam
(CCCAGCC)n	Simple_repeat	Simple_repeat	x			no	Not Transposable Element	RepeatMasker Database,Dfam
MER54A	LTR	ERVL	x	x		yes	Transposable Element	RepeatMasker Database,Dfam
MER68	LTR	ERVL	x	x		yes	Transposable Element	RepeatMasker Database,Dfam
(CAGGTCA)n	Simple_repeat	Simple_repeat	x			no	Not Transposable Element	RepeatMasker Database,Dfam
L3b	LINE	CR1	x	x		yes	Transposable Element	RepeatMasker Database,Dfam
MER4B	LTR	ERV1	x			yes	Transposable Element	RepeatMasker Database,Dfam
MER4B-int	LTR	ERV1	x	x		yes	Transposable Element	RepeatMasker Database,Dfam
AluYe5	SINE	Alu	x			yes	Transposable Element	RepeatMasker Database,Dfam
(CCA)n	Simple_repeat	Simple_repeat	x	x	x	no	Not Transposable Element	RepeatMasker Database,Dfam
(GGCTG)n	Simple_repeat	Simple_repeat	x	x	x	no	Not Transposable Element	RepeatMasker Database,Dfam
(GCACAT)n	Simple_repeat	Simple_repeat	x			no	Not Transposable Element	RepeatMasker Database,Dfam
(CCTGGAG)n	Simple_repeat	Simple_repeat	x			no	Not Transposable Element	RepeatMasker Database,Dfam
(GCCCCA)n	Simple_repeat	Simple_repeat	x			no	Not Transposable Element	RepeatMasker Database,Dfam
(CCGGC)n	Simple_repeat	Simple_repeat	x			no	Not Transposable Element	RepeatMasker Database,Dfam
(GGGCGC)n	Simple_repeat	Simple_repeat	x			no	Not Transposable Element	RepeatMasker Database,Dfam
(G)n	Simple_repeat	Simple_repeat	x	x	x	no	Not Transposable Element	RepeatMasker Database,Dfam
(GGCG)n	Simple_repeat	Simple_repeat	x			no	Not Transposable Element	RepeatMasker Database,Dfam
(CCTGC)n	Simple_repeat	Simple_repeat	x			no	Not Transposable Element	RepeatMasker Database,Dfam
(GCAGG)n	Simple_repeat	Simple_repeat	x			no	Not Transposable Element	RepeatMasker Database,Dfam
(CATGTGC)n	Simple_repeat	Simple_repeat	x			no	Not Transposable Element	RepeatMasker Database,Dfam
(TGCA)n	Simple_repeat	Simple_repeat	x			no	Not Transposable Element	RepeatMasker Database,Dfam
(GCT)n	Simple_repeat	Simple_repeat	x			no	Not Transposable Element	RepeatMasker Database,Dfam
(CCAGCA)n	Simple_repeat	Simple_repeat	x			no	Not Transposable Element	RepeatMasker Database,Dfam
(GAGGACA)n	Simple_repeat	Simple_repeat	x			no	Not Transposable Element	RepeatMasker Database,Dfam
(ACTGGTG)n	Simple_repeat	Simple_repeat	x			no	Not Transposable Element	RepeatMasker Database,Dfam
(GGCGC)n	Simple_repeat	Simple_repeat	x			no	Not Transposable Element	RepeatMasker Database,Dfam
(CGCCC)n	Simple_repeat	Simple_repeat	x			no	Not Transposable Element	RepeatMasker Database,Dfam
(CCCAGG)n	Simple_repeat	Simple_repeat	x			no	Not Transposable Element	RepeatMasker Database,Dfam
(GCCCCCG)n	Simple_repeat	Simple_repeat	x			no	Not Transposable Element	RepeatMasker Database,Dfam
AluSq4	SINE	Alu	x			yes	Transposable Element	RepeatMasker Database,Dfam
(GTGTGAATG)n	Simple_repeat	Simple_repeat	x			no	Not Transposable Element	RepeatMasker Database,Dfam
MER20	DNA	hAT-Charlie	x	x		yes	Transposons	RepeatMasker Database
(GCCCGGC)n	Simple_repeat	Simple_repeat	x			no	Not Transposable Element	RepeatMasker Database,Dfam
MER63D	DNA	hAT-Tip100	x	x		yes	Transposons	RepeatMasker Database
(TTG)n	Simple_repeat	Simple_repeat	x	x	x	no	Not Transposable Element	RepeatMasker Database,Dfam
MER66C	LTR	ERV1	x	x		yes	Transposable Element	RepeatMasker Database,Dfam
MER66-int	LTR	ERV1	x	x		yes	Transposable Element	RepeatMasker Database,Dfam
AluYk11	SINE	Alu	x			yes	Transposable Element	RepeatMasker Database,Dfam
7SLRNA	SINE	Alu	x	x		yes	Transposable Element	RepeatMasker Database
AluYh9	SINE	Alu	x			yes	Transposable Element	RepeatMasker Database,Dfam
MER74B	LTR	ERVL	x	x		yes	Transposable Element	RepeatMasker Database,Dfam
LTR5_Hs	LTR	ERVK	x			yes	Transposable Element	RepeatMasker Database,Dfam
(CCAGGTC)n	Simple_repeat	Simple_repeat	x			no	Not Transposable Element	RepeatMasker Database,Dfam
(GTCCCAG)n	Simple_repeat	Simple_repeat	x			no	Not Transposable Element	RepeatMasker Database,Dfam
LTR2B	LTR	ERV1	x			yes	Transposable Element	RepeatMasker Database,Dfam
Harlequin-int	LTR	ERV1	x			yes	Transposable Element	RepeatMasker Database,Dfam
(AGCCTGG)n	Simple_repeat	Simple_repeat	x			no	Not Transposable Element	RepeatMasker Database,Dfam
LTR75	LTR	ERVL	x	x		yes	Transposable Element	RepeatMasker Database,Dfam
(GGAGCT)n	Simple_repeat	Simple_repeat	x			no	Not Transposable Element	RepeatMasker Database,Dfam
(CGCTGC)n	Simple_repeat	Simple_repeat	x			no	Not Transposable Element	RepeatMasker Database,Dfam
(GGAGG)n	Simple_repeat	Simple_repeat	x			no	Not Transposable Element	RepeatMasker Database,Dfam
(GTGC)n	Simple_repeat	Simple_repeat	x			no	Not Transposable Element	RepeatMasker Database,Dfam
(CGAG)n	Simple_repeat	Simple_repeat	x	x	x	no	Not Transposable Element	RepeatMasker Database,Dfam
(CGCCCCG)n	Simple_repeat	Simple_repeat	x			no	Not Transposable Element	RepeatMasker Database,Dfam
AluYa8	SINE	Alu	x			yes	Transposable Element	RepeatMasker Database,Dfam
LTR10A	LTR	ERV1	x			yes	Transposable Element	RepeatMasker Database,Dfam
HERV9N-int	LTR	ERV1	x			yes	Transposable Element	RepeatMasker Database,Dfam
HERVIP10F-int	LTR	ERV1	x			yes	Transposable Element	RepeatMasker Database,Dfam
MER131	DNA?	DNA?	x	x		yes	Transposons	RepeatMasker Database
MLT1A0	LTR	ERVL-MaLR	x	x		yes	Transposable Element	RepeatMasker Database,Dfam
AluYh3a3	SINE	Alu	x			yes	Transposable Element	RepeatMasker Database,Dfam
LTR7B	LTR	ERV1	x			yes	Transposable Element	RepeatMasker Database,Dfam
(CCCCGCC)n	Simple_repeat	Simple_repeat	x			no	Not Transposable Element	RepeatMasker Database,Dfam
(CGG)n	Simple_repeat	Simple_repeat	x	x	x	no	Not Transposable Element	RepeatMasker Database,Dfam
(GCGGC)n	Simple_repeat	Simple_repeat	x			no	Not Transposable Element	RepeatMasker Database,Dfam
(TTGCA)n	Simple_repeat	Simple_repeat	x			no	Not Transposable Element	RepeatMasker Database,Dfam
L1M1	LINE	L1	x	x		yes	Transposable Element	RepeatMasker Database,Dfam
Charlie22a	DNA	hAT-Charlie	x	x		yes	Transposons	RepeatMasker Database
(CCCCAA)n	Simple_repeat	Simple_repeat	x	x	x	no	Not Transposable Element	RepeatMasker Database,Dfam
(CGGCC)n	Simple_repeat	Simple_repeat	x			no	Not Transposable Element	RepeatMasker Database,Dfam
(CCGGCC)n	Simple_repeat	Simple_repeat	x			no	Not Transposable Element	RepeatMasker Database,Dfam
(GCTCG)n	Simple_repeat	Simple_repeat	x			no	Not Transposable Element	RepeatMasker Database,Dfam
(CAGAGG)n	Simple_repeat	Simple_repeat	x			no	Not Transposable Element	RepeatMasker Database,Dfam
(CACG)n	Simple_repeat	Simple_repeat	x	x	x	no	Not Transposable Element	RepeatMasker Database,Dfam
AluYk3	SINE	Alu	x			yes	Transposable Element	RepeatMasker Database,Dfam
MER65A	LTR	ERV1	x			yes	Transposable Element	RepeatMasker Database,Dfam
MER65-int	LTR	ERV1	x	x		yes	Transposable Element	RepeatMasker Database,Dfam
MER52A	LTR	ERV1	x			yes	Transposable Element	RepeatMasker Database,Dfam
(TACA)n	Simple_repeat	Simple_repeat	x			no	Not Transposable Element	RepeatMasker Database,Dfam
(TTTG)n	Simple_repeat	Simple_repeat	x	x	x	no	Not Transposable Element	RepeatMasker Database,Dfam
(AAT)n	Simple_repeat	Simple_repeat	x			no	Not Transposable Element	RepeatMasker Database,Dfam
MER52C	LTR	ERV1	x			yes	Transposable Element	RepeatMasker Database,Dfam
(CTTCC)n	Simple_repeat	Simple_repeat	x			no	Not Transposable Element	RepeatMasker Database,Dfam
MER83	LTR	ERV1	x			yes	Transposable Element	RepeatMasker Database,Dfam
(AGAAA)n	Simple_repeat	Simple_repeat	x			no	Not Transposable Element	RepeatMasker Database,Dfam
(CTCCCC)n	Simple_repeat	Simple_repeat	x			no	Not Transposable Element	RepeatMasker Database,Dfam
(GC)n	Simple_repeat	Simple_repeat	x			no	Not Transposable Element	RepeatMasker Database,Dfam
(CCGCTCC)n	Simple_repeat	Simple_repeat	x			no	Not Transposable Element	RepeatMasker Database,Dfam
(TGGCC)n	Simple_repeat	Simple_repeat	x			no	Not Transposable Element	RepeatMasker Database,Dfam
MER113	DNA	hAT-Charlie	x	x		yes	Transposons	RepeatMasker Database
LTR26B	LTR	ERV1	x			yes	Transposable Element	RepeatMasker Database,Dfam
LTR42	LTR	ERVL	x			yes	Transposable Element	RepeatMasker Database,Dfam
MER4D	LTR	ERV1	x			yes	Transposable Element	RepeatMasker Database,Dfam
(CCGTGC)n	Simple_repeat	Simple_repeat	x			no	Not Transposable Element	RepeatMasker Database,Dfam
(CCCCCAG)n	Simple_repeat	Simple_repeat	x			no	Not Transposable Element	RepeatMasker Database,Dfam
(CCCCCT)n	Simple_repeat	Simple_repeat	x	x	x	no	Not Transposable Element	RepeatMasker Database,Dfam
(CCCAGGC)n	Simple_repeat	Simple_repeat	x			no	Not Transposable Element	RepeatMasker Database,Dfam
(GCCCCC)n	Simple_repeat	Simple_repeat	x			no	Not Transposable Element	RepeatMasker Database,Dfam
(TTCATC)n	Simple_repeat	Simple_repeat	x			no	Not Transposable Element	RepeatMasker Database,Dfam
L1M4a2	LINE	L1	x	x		yes	Transposable Element	RepeatMasker Database,Dfam
Tigger1a_Art	DNA	TcMar-Tigger	x	x		yes	Transposons	RepeatMasker Database
MER65B	LTR	ERV1	x			yes	Transposable Element	RepeatMasker Database,Dfam
(GGCCTCAG)n	Simple_repeat	Simple_repeat	x			no	Not Transposable Element	RepeatMasker Database,Dfam
AluYi6	SINE	Alu	x			yes	Transposable Element	RepeatMasker Database,Dfam
L1P5	LINE	L1	x	x		yes	Transposable Element	RepeatMasker Database,Dfam
(AAAC)n	Simple_repeat	Simple_repeat	x			no	Not Transposable Element	RepeatMasker Database,Dfam
OldhAT1	DNA	hAT-Ac	x			yes	Transposons	RepeatMasker Database
L1MC5	LINE	L1	x	x		yes	Transposable Element	RepeatMasker Database,Dfam
AluYk2	SINE	Alu	x			yes	Transposable Element	RepeatMasker Database,Dfam
(CAGTG)n	Simple_repeat	Simple_repeat	x	x	x	no	Not Transposable Element	RepeatMasker Database,Dfam
(TGT)n	Simple_repeat	Simple_repeat	x			no	Not Transposable Element	RepeatMasker Database,Dfam
(GCACCCA)n	Simple_repeat	Simple_repeat	x			no	Not Transposable Element	RepeatMasker Database,Dfam
ORSL-2b	DNA	hAT-Tip100	x	x		yes	Transposons	RepeatMasker Database
(GTGTGCGGG)n	Simple_repeat	Simple_repeat	x			no	Not Transposable Element	RepeatMasker Database,Dfam
L1M4a1	LINE	L1	x	x		yes	Transposable Element	RepeatMasker Database,Dfam
AluYm1	SINE	Alu	x			yes	Transposable Element	RepeatMasker Database,Dfam
Tigger1	DNA	TcMar-Tigger	x	x		yes	Transposons	RepeatMasker Database
(AATG)n	Simple_repeat	Simple_repeat	x			no	Not Transposable Element	RepeatMasker Database,Dfam
(AAAACA)n	Simple_repeat	Simple_repeat	x			no	Not Transposable Element	RepeatMasker Database,Dfam
L1MCa	LINE	L1	x	x		yes	Transposable Element	RepeatMasker Database,Dfam
Tigger16a	DNA	TcMar-Tigger	x	x		yes	Transposons	RepeatMasker Database
Arthur1A	DNA	hAT-Tip100	x	x		yes	Transposons	RepeatMasker Database
L1ME3G	LINE	L1	x	x		yes	Transposable Element	RepeatMasker Database,Dfam
L1MEf	LINE	L1	x	x		yes	Transposable Element	RepeatMasker Database,Dfam
(GTTT)n	Simple_repeat	Simple_repeat	x			no	Not Transposable Element	RepeatMasker Database,Dfam
(ACAT)n	Simple_repeat	Simple_repeat	x			no	Not Transposable Element	RepeatMasker Database,Dfam
AluYc3	SINE	Alu	x			yes	Transposable Element	RepeatMasker Database,Dfam
Charlie15b	DNA	hAT-Charlie	x	x		yes	Transposons	RepeatMasker Database
Tigger2	DNA	TcMar-Tigger	x			yes	Transposons	RepeatMasker Database
Tigger7	DNA	TcMar-Tigger	x	x		yes	Transposons	RepeatMasker Database
MER119	DNA	hAT-Charlie	x	x		yes	Transposons	RepeatMasker Database
X7A_LINE	LINE	CR1	x	x		yes	Transposable Element	RepeatMasker Database,Dfam
MER94	DNA	hAT-Blackjack	x	x		yes	Transposons	RepeatMasker Database
MER1B	DNA	hAT-Charlie	x			yes	Transposons	RepeatMasker Database
Charlie1	DNA	hAT-Charlie	x	x		yes	Transposons	RepeatMasker Database
LSU-rRNA_Hsa	rRNA	rRNA	x	x	x	no	Not Transposable Element	RepeatMasker Database,Dfam
(CG)n	Simple_repeat	Simple_repeat	x	x	x	no	Not Transposable Element	RepeatMasker Database,Dfam
(CGCTCC)n	Simple_repeat	Simple_repeat	x			no	Not Transposable Element	RepeatMasker Database,Dfam
(CACGCG)n	Simple_repeat	Simple_repeat	x			no	Not Transposable Element	RepeatMasker Database,Dfam
(TTTT)n	Simple_repeat	Simple_repeat	x			no	Not Transposable Element	RepeatMasker Database,Dfam
(ACATGT)n	Simple_repeat	Simple_repeat	x			no	Not Transposable Element	RepeatMasker Database,Dfam
LTR16E1	LTR	ERVL	x	x		yes	Transposable Element	RepeatMasker Database,Dfam
ERV3-16A3_LTR	LTR	ERVL	x	x		yes	Transposable Element	RepeatMasker Database,Dfam
MLT2D	LTR	ERVL	x	x		yes	Transposable Element	RepeatMasker Database,Dfam
L1MB2	LINE	L1	x	x		yes	Transposable Element	RepeatMasker Database,Dfam
(AGGCTG)n	Simple_repeat	Simple_repeat	x			no	Not Transposable Element	RepeatMasker Database,Dfam
(GCAGCA)n	Simple_repeat	Simple_repeat	x			no	Not Transposable Element	RepeatMasker Database,Dfam
Charlie2b	DNA	hAT-Charlie	x	x		yes	Transposons	RepeatMasker Database
MER81	DNA	hAT-Blackjack	x	x		yes	Transposons	RepeatMasker Database
(GTGAGT)n	Simple_repeat	Simple_repeat	x			no	Not Transposable Element	RepeatMasker Database,Dfam
(TTCC)n	Simple_repeat	Simple_repeat	x	x	x	no	Not Transposable Element	RepeatMasker Database,Dfam
(CTGCTC)n	Simple_repeat	Simple_repeat	x			no	Not Transposable Element	RepeatMasker Database,Dfam
MER91B	DNA	hAT-Tip100	x	x		yes	Transposons	RepeatMasker Database
(TGAA)n	Simple_repeat	Simple_repeat	x	x	x	no	Not Transposable Element	RepeatMasker Database,Dfam
(CACAGG)n	Simple_repeat	Simple_repeat	x			no	Not Transposable Element	RepeatMasker Database,Dfam
MER31A	LTR	ERV1	x	x		yes	Transposable Element	RepeatMasker Database,Dfam
MSTB	LTR	ERVL-MaLR	x			yes	Transposable Element	RepeatMasker Database,Dfam
ERVL-E-int	LTR	ERVL	x	x		yes	Transposable Element	RepeatMasker Database,Dfam
(ACCCCA)n	Simple_repeat	Simple_repeat	x			no	Not Transposable Element	RepeatMasker Database,Dfam
(ACAG)n	Simple_repeat	Simple_repeat	x			no	Not Transposable Element	RepeatMasker Database,Dfam
LTR18B	LTR	ERVL	x			yes	Transposable Element	RepeatMasker Database,Dfam
MER102b	DNA	hAT-Charlie	x	x		yes	Transposons	RepeatMasker Database
(AAAAT)n	Simple_repeat	Simple_repeat	x			no	Not Transposable Element	RepeatMasker Database,Dfam
(CACAGCCA)n	Simple_repeat	Simple_repeat	x			no	Not Transposable Element	RepeatMasker Database,Dfam
(ATAAC)n	Simple_repeat	Simple_repeat	x			no	Not Transposable Element	RepeatMasker Database,Dfam
MER46C	DNA	TcMar-Tigger	x	x		yes	Transposons	RepeatMasker Database
(TCCTCT)n	Simple_repeat	Simple_repeat	x			no	Not Transposable Element	RepeatMasker Database,Dfam
Charlie8	DNA	hAT-Charlie	x	x		yes	Transposons	RepeatMasker Database
(GGCCA)n	Simple_repeat	Simple_repeat	x			no	Not Transposable Element	RepeatMasker Database,Dfam
(AAGGCC)n	Simple_repeat	Simple_repeat	x			no	Not Transposable Element	RepeatMasker Database,Dfam
LTR81B	LTR	Gypsy	x	x		yes	Transposable Element	RepeatMasker Database,Dfam
LTR40a	LTR	ERVL	x	x		yes	Transposable Element	RepeatMasker Database,Dfam
LTR81	LTR	Gypsy	x	x		yes	Transposable Element	RepeatMasker Database,Dfam
(CCTT)n	Simple_repeat	Simple_repeat	x			no	Not Transposable Element	RepeatMasker Database,Dfam
(CTCCCTC)n	Simple_repeat	Simple_repeat	x			no	Not Transposable Element	RepeatMasker Database,Dfam
(AGGAGGCT)n	Simple_repeat	Simple_repeat	x			no	Not Transposable Element	RepeatMasker Database,Dfam
MER58B	DNA	hAT-Charlie	x	x		yes	Transposons	RepeatMasker Database
MER74A	LTR	ERVL	x	x		yes	Transposable Element	RepeatMasker Database,Dfam
MER63A	DNA	hAT-Tip100	x	x		yes	Transposons	RepeatMasker Database
(TTCA)n	Simple_repeat	Simple_repeat	x	x	x	no	Not Transposable Element	RepeatMasker Database,Dfam
LTR52	LTR	ERVL	x	x		yes	Transposable Element	RepeatMasker Database,Dfam
Kanga1	DNA	TcMar-Tc2	x	x		yes	Transposons	RepeatMasker Database
(GTGTGG)n	Simple_repeat	Simple_repeat	x			no	Not Transposable Element	RepeatMasker Database,Dfam
MLT-int	LTR	ERVL-MaLR	x	x		yes	Transposable Element	RepeatMasker Database,Dfam
MLT2C1	LTR	ERVL	x	x		yes	Transposable Element	RepeatMasker Database,Dfam
L1ME3F	LINE	L1	x	x		yes	Transposable Element	RepeatMasker Database,Dfam
(TCCA)n	Simple_repeat	Simple_repeat	x	x	x	no	Not Transposable Element	RepeatMasker Database,Dfam
Tigger3c	DNA	TcMar-Tigger	x			yes	Transposons	RepeatMasker Database
MER91A	DNA	hAT-Tip100	x	x		yes	Transposons	RepeatMasker Database
(TGGTGA)n	Simple_repeat	Simple_repeat	x			no	Not Transposable Element	RepeatMasker Database,Dfam
(GGTGATGAC)n	Simple_repeat	Simple_repeat	x			no	Not Transposable Element	RepeatMasker Database,Dfam
MLT2B1	LTR	ERVL	x	x		yes	Transposable Element	RepeatMasker Database,Dfam
L1MB7	LINE	L1	x	x		yes	Transposable Element	RepeatMasker Database,Dfam
(GACGCG)n	Simple_repeat	Simple_repeat	x			no	Not Transposable Element	RepeatMasker Database,Dfam
(CCCCA)n	Simple_repeat	Simple_repeat	x			no	Not Transposable Element	RepeatMasker Database,Dfam
(AGTG)n	Simple_repeat	Simple_repeat	x			no	Not Transposable Element	RepeatMasker Database,Dfam
(CCGC)n	Simple_repeat	Simple_repeat	x			no	Not Transposable Element	RepeatMasker Database,Dfam
(CTGGCCC)n	Simple_repeat	Simple_repeat	x			no	Not Transposable Element	RepeatMasker Database,Dfam
AmnSINE2	SINE	Deu	x	x		yes	Transposable Element	RepeatMasker Database,Dfam
(CCCAG)n	Simple_repeat	Simple_repeat	x			no	Not Transposable Element	RepeatMasker Database,Dfam
(CGTG)n	Simple_repeat	Simple_repeat	x	x	x	no	Not Transposable Element	RepeatMasker Database,Dfam
(GGCAG)n	Simple_repeat	Simple_repeat	x			no	Not Transposable Element	RepeatMasker Database,Dfam
(TGGCG)n	Simple_repeat	Simple_repeat	x			no	Not Transposable Element	RepeatMasker Database,Dfam
(CCTC)n	Simple_repeat	Simple_repeat	x			no	Not Transposable Element	RepeatMasker Database,Dfam
(CCTGTG)n	Simple_repeat	Simple_repeat	x			no	Not Transposable Element	RepeatMasker Database,Dfam
(GAG)n	Simple_repeat	Simple_repeat	x			no	Not Transposable Element	RepeatMasker Database,Dfam
MamRTE1	LINE	RTE-BovB	x			yes	Transposable Element	RepeatMasker Database,Dfam
(CACACGGT)n	Simple_repeat	Simple_repeat	x			no	Not Transposable Element	RepeatMasker Database,Dfam
(CCCTTTC)n	Simple_repeat	Simple_repeat	x			no	Not Transposable Element	RepeatMasker Database,Dfam
THE1A	LTR	ERVL-MaLR	x			yes	Transposable Element	RepeatMasker Database,Dfam
(CACT)n	Simple_repeat	Simple_repeat	x			no	Not Transposable Element	RepeatMasker Database,Dfam
MER45B	DNA	hAT-Tip100	x	x		yes	Transposons	RepeatMasker Database
(GCCCTGG)n	Simple_repeat	Simple_repeat	x			no	Not Transposable Element	RepeatMasker Database,Dfam
(CCCTGAG)n	Simple_repeat	Simple_repeat	x			no	Not Transposable Element	RepeatMasker Database,Dfam
(AGG)n	Simple_repeat	Simple_repeat	x			no	Not Transposable Element	RepeatMasker Database,Dfam
(CCTCGT)n	Simple_repeat	Simple_repeat	x			no	Not Transposable Element	RepeatMasker Database,Dfam
(GGGGGC)n	Simple_repeat	Simple_repeat	x			no	Not Transposable Element	RepeatMasker Database,Dfam
(CAGGC)n	Simple_repeat	Simple_repeat	x	x	x	no	Not Transposable Element	RepeatMasker Database,Dfam
(GGGGCT)n	Simple_repeat	Simple_repeat	x			no	Not Transposable Element	RepeatMasker Database,Dfam
(CTGCCCA)n	Simple_repeat	Simple_repeat	x			no	Not Transposable Element	RepeatMasker Database,Dfam
(TCTT)n	Simple_repeat	Simple_repeat	x			no	Not Transposable Element	RepeatMasker Database,Dfam
(GTGA)n	Simple_repeat	Simple_repeat	x			no	Not Transposable Element	RepeatMasker Database,Dfam
(GCTGAG)n	Simple_repeat	Simple_repeat	x			no	Not Transposable Element	RepeatMasker Database,Dfam
(CCTCA)n	Simple_repeat	Simple_repeat	x			no	Not Transposable Element	RepeatMasker Database,Dfam
(TATTT)n	Simple_repeat	Simple_repeat	x			no	Not Transposable Element	RepeatMasker Database,Dfam
LTR81C	LTR	Gypsy	x	x		yes	Transposable Element	RepeatMasker Database,Dfam
Tigger2a	DNA	TcMar-Tigger	x			yes	Transposons	RepeatMasker Database
(AAAG)n	Simple_repeat	Simple_repeat	x			no	Not Transposable Element	RepeatMasker Database,Dfam
MER66B	LTR	ERV1	x	x		yes	Transposable Element	RepeatMasker Database,Dfam
LTR41C	LTR	ERVL	x			yes	Transposable Element	RepeatMasker Database,Dfam
MER34C_	LTR	ERV1	x			yes	Transposable Element	RepeatMasker Database,Dfam
MER58C	DNA	hAT-Charlie	x	x		yes	Transposons	RepeatMasker Database
(CCTCCCT)n	Simple_repeat	Simple_repeat	x			no	Not Transposable Element	RepeatMasker Database,Dfam
(GGCGAGG)n	Simple_repeat	Simple_repeat	x			no	Not Transposable Element	RepeatMasker Database,Dfam
(GCCGCGC)n	Simple_repeat	Simple_repeat	x			no	Not Transposable Element	RepeatMasker Database,Dfam
LTR26	LTR	ERV1	x			yes	Transposable Element	RepeatMasker Database,Dfam
(TGGCAGAG)n	Simple_repeat	Simple_repeat	x			no	Not Transposable Element	RepeatMasker Database,Dfam
(CCTGGG)n	Simple_repeat	Simple_repeat	x			no	Not Transposable Element	RepeatMasker Database,Dfam
(GGCTGGA)n	Simple_repeat	Simple_repeat	x			no	Not Transposable Element	RepeatMasker Database,Dfam
(GGAGGC)n	Simple_repeat	Simple_repeat	x			no	Not Transposable Element	RepeatMasker Database,Dfam
(GGCACG)n	Simple_repeat	Simple_repeat	x			no	Not Transposable Element	RepeatMasker Database,Dfam
(AACC)n	Simple_repeat	Simple_repeat	x			no	Not Transposable Element	RepeatMasker Database,Dfam
(CCTGCCG)n	Simple_repeat	Simple_repeat	x			no	Not Transposable Element	RepeatMasker Database,Dfam
(GGGA)n	Simple_repeat	Simple_repeat	x	x	x	no	Not Transposable Element	RepeatMasker Database,Dfam
(TGGCCC)n	Simple_repeat	Simple_repeat	x			no	Not Transposable Element	RepeatMasker Database,Dfam
(GGCGG)n	Simple_repeat	Simple_repeat	x			no	Not Transposable Element	RepeatMasker Database,Dfam
(CACATA)n	Simple_repeat	Simple_repeat	x			no	Not Transposable Element	RepeatMasker Database,Dfam
(CCAGCTCCTG)n	Simple_repeat	Simple_repeat	x			no	Not Transposable Element	RepeatMasker Database,Dfam
(GCAAGAA)n	Simple_repeat	Simple_repeat	x			no	Not Transposable Element	RepeatMasker Database,Dfam
(CTCCC)n	Simple_repeat	Simple_repeat	x			no	Not Transposable Element	RepeatMasker Database,Dfam
(GGCTGGT)n	Simple_repeat	Simple_repeat	x			no	Not Transposable Element	RepeatMasker Database,Dfam
(GCCCAG)n	Simple_repeat	Simple_repeat	x			no	Not Transposable Element	RepeatMasker Database,Dfam
(GCCCGCC)n	Simple_repeat	Simple_repeat	x			no	Not Transposable Element	RepeatMasker Database,Dfam
(GGCGGC)n	Simple_repeat	Simple_repeat	x			no	Not Transposable Element	RepeatMasker Database,Dfam
(CTG)n	Simple_repeat	Simple_repeat	x	x	x	no	Not Transposable Element	RepeatMasker Database,Dfam
(CCGGCG)n	Simple_repeat	Simple_repeat	x			no	Not Transposable Element	RepeatMasker Database,Dfam
(CCCCT)n	Simple_repeat	Simple_repeat	x			no	Not Transposable Element	RepeatMasker Database,Dfam
(GGAGGCT)n	Simple_repeat	Simple_repeat	x			no	Not Transposable Element	RepeatMasker Database,Dfam
(CATA)n	Simple_repeat	Simple_repeat	x	x	x	no	Not Transposable Element	RepeatMasker Database,Dfam
(TTCTCT)n	Simple_repeat	Simple_repeat	x			no	Not Transposable Element	RepeatMasker Database,Dfam
(CTCTCCC)n	Simple_repeat	Simple_repeat	x			no	Not Transposable Element	RepeatMasker Database,Dfam
(CATT)n	Simple_repeat	Simple_repeat	x			no	Not Transposable Element	RepeatMasker Database,Dfam
(CCCCCTC)n	Simple_repeat	Simple_repeat	x			no	Not Transposable Element	RepeatMasker Database,Dfam
(ATTT)n	Simple_repeat	Simple_repeat	x			no	Not Transposable Element	RepeatMasker Database,Dfam
LTR40c	LTR	ERVL	x	x		yes	Transposable Element	RepeatMasker Database,Dfam
MER34	LTR	ERV1	x	x		yes	Transposable Element	RepeatMasker Database,Dfam
(GCTCTGG)n	Simple_repeat	Simple_repeat	x			no	Not Transposable Element	RepeatMasker Database,Dfam
(CCCTCTA)n	Simple_repeat	Simple_repeat	x			no	Not Transposable Element	RepeatMasker Database,Dfam
(GAGCCGG)n	Simple_repeat	Simple_repeat	x			no	Not Transposable Element	RepeatMasker Database,Dfam
LTR19A	LTR	ERV1	x			yes	Transposable Element	RepeatMasker Database,Dfam
(CCCCGC)n	Simple_repeat	Simple_repeat	x			no	Not Transposable Element	RepeatMasker Database,Dfam
(GGTGG)n	Simple_repeat	Simple_repeat	x			no	Not Transposable Element	RepeatMasker Database,Dfam
(CAGGAGTCC)n	Simple_repeat	Simple_repeat	x			no	Not Transposable Element	RepeatMasker Database,Dfam
MER89	LTR	ERV1	x	x		yes	Transposable Element	RepeatMasker Database,Dfam
(GCTGGAG)n	Simple_repeat	Simple_repeat	x			no	Not Transposable Element	RepeatMasker Database,Dfam
L1MCc	LINE	L1	x	x		yes	Transposable Element	RepeatMasker Database,Dfam
AmnSINE1	SINE	Deu	x	x		yes	Transposable Element	RepeatMasker Database,Dfam
MSTA-int	LTR	ERVL-MaLR	x			yes	Transposable Element	RepeatMasker Database,Dfam
HERVL-int	LTR	ERVL	x			yes	Transposable Element	RepeatMasker Database,Dfam
(GCACGG)n	Simple_repeat	Simple_repeat	x			no	Not Transposable Element	RepeatMasker Database,Dfam
(GCA)n	Simple_repeat	Simple_repeat	x			no	Not Transposable Element	RepeatMasker Database,Dfam
LTR27B	LTR	ERV1	x			yes	Transposable Element	RepeatMasker Database,Dfam
LTR27C	LTR	ERV1	x	x		yes	Transposable Element	RepeatMasker Database,Dfam
(CCCAA)n	Simple_repeat	Simple_repeat	x			no	Not Transposable Element	RepeatMasker Database,Dfam
(GCCTGA)n	Simple_repeat	Simple_repeat	x			no	Not Transposable Element	RepeatMasker Database,Dfam
Tigger2b_Pri	DNA	TcMar-Tigger	x			yes	Transposons	RepeatMasker Database
MER117	DNA	hAT-Charlie	x	x		yes	Transposons	RepeatMasker Database
(GCTCTGGGCC)n	Simple_repeat	Simple_repeat	x			no	Not Transposable Element	RepeatMasker Database,Dfam
(CTCAGGT)n	Simple_repeat	Simple_repeat	x			no	Not Transposable Element	RepeatMasker Database,Dfam
L1MEb	LINE	L1	x	x		yes	Transposable Element	RepeatMasker Database,Dfam
(TCCTTC)n	Simple_repeat	Simple_repeat	x			no	Not Transposable Element	RepeatMasker Database,Dfam
LTR106_Mam	LTR	LTR	x	x		yes	Transposable Element	RepeatMasker Database,Dfam
MLT1H-int	LTR	ERVL-MaLR	x	x		yes	Transposable Element	RepeatMasker Database,Dfam
MER75	DNA	PiggyBac	x			yes	Transposons	RepeatMasker Database
(TGTGCC)n	Simple_repeat	Simple_repeat	x			no	Not Transposable Element	RepeatMasker Database,Dfam
MLT2B4	LTR	ERVL	x	x		yes	Transposable Element	RepeatMasker Database,Dfam
Tigger17c	DNA	TcMar-Tigger	x	x		yes	Transposons	RepeatMasker Database
(GAGGTGG)n	Simple_repeat	Simple_repeat	x			no	Not Transposable Element	RepeatMasker Database,Dfam
Charlie25	DNA	hAT-Charlie	x	x		yes	Transposons	RepeatMasker Database
L1ME3A	LINE	L1	x	x		yes	Transposable Element	RepeatMasker Database,Dfam
MER51A	LTR	ERV1	x			yes	Transposable Element	RepeatMasker Database,Dfam
MER96	DNA	hAT-Tip100	x	x		yes	Transposons	RepeatMasker Database
LTR40b	LTR	ERVL	x	x		yes	Transposable Element	RepeatMasker Database,Dfam
MER44A	DNA	TcMar-Tigger	x	x		yes	Transposons	RepeatMasker Database
(TCCT)n	Simple_repeat	Simple_repeat	x			no	Not Transposable Element	RepeatMasker Database,Dfam
(CAGGTGC)n	Simple_repeat	Simple_repeat	x			no	Not Transposable Element	RepeatMasker Database,Dfam
(GGGGA)n	Simple_repeat	Simple_repeat	x	x	x	no	Not Transposable Element	RepeatMasker Database,Dfam
(CTTT)n	Simple_repeat	Simple_repeat	x			no	Not Transposable Element	RepeatMasker Database,Dfam
(GTGAGG)n	Simple_repeat	Simple_repeat	x			no	Not Transposable Element	RepeatMasker Database,Dfam
(CACCCCT)n	Simple_repeat	Simple_repeat	x			no	Not Transposable Element	RepeatMasker Database,Dfam
MLT1E2	LTR	ERVL-MaLR	x	x		yes	Transposable Element	RepeatMasker Database,Dfam
(CACCC)n	Simple_repeat	Simple_repeat	x	x	x	no	Not Transposable Element	RepeatMasker Database,Dfam
(CACACATGCA)n	Simple_repeat	Simple_repeat	x			no	Not Transposable Element	RepeatMasker Database,Dfam
ERVL-B4-int	LTR	ERVL	x	x		yes	Transposable Element	RepeatMasker Database,Dfam
(GGGT)n	Simple_repeat	Simple_repeat	x			no	Not Transposable Element	RepeatMasker Database,Dfam
MER107	DNA	hAT-Charlie	x			yes	Transposons	RepeatMasker Database
(CCCTTCC)n	Simple_repeat	Simple_repeat	x			no	Not Transposable Element	RepeatMasker Database,Dfam
(GTGTAT)n	Simple_repeat	Simple_repeat	x			no	Not Transposable Element	RepeatMasker Database,Dfam
Arthur1C	DNA	hAT-Tip100	x	x		yes	Transposons	RepeatMasker Database
MER45R	DNA	hAT-Tip100	x	x		yes	Transposons	RepeatMasker Database
THE1C-int	LTR	ERVL-MaLR	x			yes	Transposable Element	RepeatMasker Database,Dfam
(ATCC)n	Simple_repeat	Simple_repeat	x			no	Not Transposable Element	RepeatMasker Database,Dfam
(CCTCC)n	Simple_repeat	Simple_repeat	x			no	Not Transposable Element	RepeatMasker Database,Dfam
MER121	DNA	hAT	x	x		yes	Transposons	RepeatMasker Database
L1PA12	LINE	L1	x			yes	Transposable Element	RepeatMasker Database,Dfam
AluYg6	SINE	Alu	x			yes	Transposable Element	RepeatMasker Database,Dfam
LTR16A1	LTR	ERVL	x	x		yes	Transposable Element	RepeatMasker Database,Dfam
(GGGCA)n	Simple_repeat	Simple_repeat	x			no	Not Transposable Element	RepeatMasker Database,Dfam
MSTB-int	LTR	ERVL-MaLR	x			yes	Transposable Element	RepeatMasker Database,Dfam
(TCTGTC)n	Simple_repeat	Simple_repeat	x			no	Not Transposable Element	RepeatMasker Database,Dfam
(TGGG)n	Simple_repeat	Simple_repeat	x	x	x	no	Not Transposable Element	RepeatMasker Database,Dfam
L1MDa	LINE	L1	x	x		yes	Transposable Element	RepeatMasker Database,Dfam
(ATG)n	Simple_repeat	Simple_repeat	x	x	x	no	Not Transposable Element	RepeatMasker Database,Dfam
(CTCCTTC)n	Simple_repeat	Simple_repeat	x			no	Not Transposable Element	RepeatMasker Database,Dfam
(CCCTTC)n	Simple_repeat	Simple_repeat	x			no	Not Transposable Element	RepeatMasker Database,Dfam
L1ME3Cz	LINE	L1	x	x		yes	Transposable Element	RepeatMasker Database,Dfam
L1ME2z	LINE	L1	x	x		yes	Transposable Element	RepeatMasker Database,Dfam
L1PA15	LINE	L1	x			yes	Transposable Element	RepeatMasker Database,Dfam
(TGTGCG)n	Simple_repeat	Simple_repeat	x			no	Not Transposable Element	RepeatMasker Database,Dfam
(GCCTG)n	Simple_repeat	Simple_repeat	x	x	x	no	Not Transposable Element	RepeatMasker Database,Dfam
(TAT)n	Simple_repeat	Simple_repeat	x			no	Not Transposable Element	RepeatMasker Database,Dfam
(ATTC)n	Simple_repeat	Simple_repeat	x			no	Not Transposable Element	RepeatMasker Database,Dfam
(AGGCC)n	Simple_repeat	Simple_repeat	x			no	Not Transposable Element	RepeatMasker Database,Dfam
(CCAGAGG)n	Simple_repeat	Simple_repeat	x			no	Not Transposable Element	RepeatMasker Database,Dfam
(TCATTA)n	Simple_repeat	Simple_repeat	x			no	Not Transposable Element	RepeatMasker Database,Dfam
(CACACATG)n	Simple_repeat	Simple_repeat	x			no	Not Transposable Element	RepeatMasker Database,Dfam
(GTGT)n	Simple_repeat	Simple_repeat	x			no	Not Transposable Element	RepeatMasker Database,Dfam
(GCAC)n	Simple_repeat	Simple_repeat	x			no	Not Transposable Element	RepeatMasker Database,Dfam
(GGTGCC)n	Simple_repeat	Simple_repeat	x			no	Not Transposable Element	RepeatMasker Database,Dfam
(TTTTA)n	Simple_repeat	Simple_repeat	x	x	x	no	Not Transposable Element	RepeatMasker Database,Dfam
tRNA-Gly-GGA	tRNA	tRNA	x	x	x	no	Not Transposable Element	RepeatMasker Database,Dfam
(CTTTCT)n	Simple_repeat	Simple_repeat	x			no	Not Transposable Element	RepeatMasker Database,Dfam
(CAAACA)n	Simple_repeat	Simple_repeat	x			no	Not Transposable Element	RepeatMasker Database,Dfam
(GGCATG)n	Simple_repeat	Simple_repeat	x			no	Not Transposable Element	RepeatMasker Database,Dfam
UCON16	Unknown	Unknown	x	x		no	Unknown Class Repeats	RepeatMasker Database,Dfam
(TTA)n	Simple_repeat	Simple_repeat	x	x	x	no	Not Transposable Element	RepeatMasker Database,Dfam
(CTGGCCA)n	Simple_repeat	Simple_repeat	x			no	Not Transposable Element	RepeatMasker Database,Dfam
(ATTTAA)n	Simple_repeat	Simple_repeat	x			no	Not Transposable Element	RepeatMasker Database,Dfam
Eulor10	DNA?	DNA?	x	x		yes	Transposons	RepeatMasker Database,Dfam
(CCAT)n	Simple_repeat	Simple_repeat	x			no	Not Transposable Element	RepeatMasker Database,Dfam
(CAGC)n	Simple_repeat	Simple_repeat	x	x	x	no	Not Transposable Element	RepeatMasker Database,Dfam
(CCTGGC)n	Simple_repeat	Simple_repeat	x			no	Not Transposable Element	RepeatMasker Database,Dfam
(CCTGGCA)n	Simple_repeat	Simple_repeat	x			no	Not Transposable Element	RepeatMasker Database,Dfam
(TTGT)n	Simple_repeat	Simple_repeat	x			no	Not Transposable Element	RepeatMasker Database,Dfam
(CTTACACATG)n	Simple_repeat	Simple_repeat	x			no	Not Transposable Element	RepeatMasker Database,Dfam
(GCGTGTGCAT)n	Simple_repeat	Simple_repeat	x			no	Not Transposable Element	RepeatMasker Database,Dfam
(CATGCA)n	Simple_repeat	Simple_repeat	x			no	Not Transposable Element	RepeatMasker Database,Dfam
(CCCA)n	Simple_repeat	Simple_repeat	x	x	x	no	Not Transposable Element	RepeatMasker Database,Dfam
(CCTCTC)n	Simple_repeat	Simple_repeat	x			no	Not Transposable Element	RepeatMasker Database,Dfam
(CTCTCC)n	Simple_repeat	Simple_repeat	x			no	Not Transposable Element	RepeatMasker Database,Dfam
L1MA10	LINE	L1	x	x		yes	Transposable Element	RepeatMasker Database,Dfam
(CCAGG)n	Simple_repeat	Simple_repeat	x			no	Not Transposable Element	RepeatMasker Database,Dfam
(CCGACA)n	Simple_repeat	Simple_repeat	x			no	Not Transposable Element	RepeatMasker Database,Dfam
L1MC2	LINE	L1	x	x		yes	Transposable Element	RepeatMasker Database,Dfam
(TCAT)n	Simple_repeat	Simple_repeat	x			no	Not Transposable Element	RepeatMasker Database,Dfam
(TGA)n	Simple_repeat	Simple_repeat	x			no	Not Transposable Element	RepeatMasker Database,Dfam
Tigger17a	DNA	TcMar-Tigger	x	x		yes	Transposons	RepeatMasker Database
(AGCGGAG)n	Simple_repeat	Simple_repeat	x			no	Not Transposable Element	RepeatMasker Database,Dfam
(GTGGGG)n	Simple_repeat	Simple_repeat	x			no	Not Transposable Element	RepeatMasker Database,Dfam
(GTGAAT)n	Simple_repeat	Simple_repeat	x			no	Not Transposable Element	RepeatMasker Database,Dfam
(GGTTT)n	Simple_repeat	Simple_repeat	x			no	Not Transposable Element	RepeatMasker Database,Dfam
MER47B	DNA	TcMar-Tigger	x	x		yes	Transposons	RepeatMasker Database
(TCTC)n	Simple_repeat	Simple_repeat	x			no	Not Transposable Element	RepeatMasker Database,Dfam
(CTTTC)n	Simple_repeat	Simple_repeat	x			no	Not Transposable Element	RepeatMasker Database,Dfam
(CGCA)n	Simple_repeat	Simple_repeat	x			no	Not Transposable Element	RepeatMasker Database,Dfam
UCON80_AMi	Unknown	Unknown	x			no	Unknown Class Repeats	RepeatMasker Database,Dfam
(GGAGT)n	Simple_repeat	Simple_repeat	x			no	Not Transposable Element	RepeatMasker Database,Dfam
(CAGA)n	Simple_repeat	Simple_repeat	x	x	x	no	Not Transposable Element	RepeatMasker Database,Dfam
(CACATG)n	Simple_repeat	Simple_repeat	x			no	Not Transposable Element	RepeatMasker Database,Dfam
(GTCT)n	Simple_repeat	Simple_repeat	x			no	Not Transposable Element	RepeatMasker Database,Dfam
(TTTTG)n	Simple_repeat	Simple_repeat	x	x	x	no	Not Transposable Element	RepeatMasker Database,Dfam
L1ME3C	LINE	L1	x	x		yes	Transposable Element	RepeatMasker Database,Dfam
(CCCTA)n	Simple_repeat	Simple_repeat	x	x	x	no	Not Transposable Element	RepeatMasker Database,Dfam
(CGGCT)n	Simple_repeat	Simple_repeat	x			no	Not Transposable Element	RepeatMasker Database,Dfam
L1MA5A	LINE	L1	x	x		yes	Transposable Element	RepeatMasker Database,Dfam
L1MEh	LINE	L1	x	x		yes	Transposable Element	RepeatMasker Database,Dfam
(CCTGCA)n	Simple_repeat	Simple_repeat	x			no	Not Transposable Element	RepeatMasker Database,Dfam
(GCACCCG)n	Simple_repeat	Simple_repeat	x			no	Not Transposable Element	RepeatMasker Database,Dfam
(TGGTTC)n	Simple_repeat	Simple_repeat	x			no	Not Transposable Element	RepeatMasker Database,Dfam
(AGGCAAC)n	Simple_repeat	Simple_repeat	x			no	Not Transposable Element	RepeatMasker Database,Dfam
(GCCCCCA)n	Simple_repeat	Simple_repeat	x			no	Not Transposable Element	RepeatMasker Database,Dfam
(CACAGA)n	Simple_repeat	Simple_repeat	x			no	Not Transposable Element	RepeatMasker Database,Dfam
(GTCCT)n	Simple_repeat	Simple_repeat	x			no	Not Transposable Element	RepeatMasker Database,Dfam
(GCACCTCT)n	Simple_repeat	Simple_repeat	x			no	Not Transposable Element	RepeatMasker Database,Dfam
LTR10B2	LTR	ERV1	x			yes	Transposable Element	RepeatMasker Database,Dfam
LTR21C	LTR	ERVL	x			yes	Transposable Element	RepeatMasker Database,Dfam
(TCTGC)n	Simple_repeat	Simple_repeat	x			no	Not Transposable Element	RepeatMasker Database,Dfam
(CCCTC)n	Simple_repeat	Simple_repeat	x			no	Not Transposable Element	RepeatMasker Database,Dfam
LTR62	LTR	ERVL	x			yes	Transposable Element	RepeatMasker Database,Dfam
(CCCAGC)n	Simple_repeat	Simple_repeat	x			no	Not Transposable Element	RepeatMasker Database,Dfam
(GAGACA)n	Simple_repeat	Simple_repeat	x			no	Not Transposable Element	RepeatMasker Database,Dfam
(GCACC)n	Simple_repeat	Simple_repeat	x			no	Not Transposable Element	RepeatMasker Database,Dfam
(CCGCCC)n	Simple_repeat	Simple_repeat	x			no	Not Transposable Element	RepeatMasker Database,Dfam
(GACCTCA)n	Simple_repeat	Simple_repeat	x			no	Not Transposable Element	RepeatMasker Database,Dfam
THE1D-int	LTR	ERVL-MaLR	x			yes	Transposable Element	RepeatMasker Database,Dfam
(GGCCGG)n	Simple_repeat	Simple_repeat	x			no	Not Transposable Element	RepeatMasker Database,Dfam
(TATATT)n	Simple_repeat	Simple_repeat	x			no	Not Transposable Element	RepeatMasker Database,Dfam
(CCCCTGT)n	Simple_repeat	Simple_repeat	x			no	Not Transposable Element	RepeatMasker Database,Dfam
(GCCC)n	Simple_repeat	Simple_repeat	x			no	Not Transposable Element	RepeatMasker Database,Dfam
Charlie4a	DNA	hAT-Charlie	x	x		yes	Transposons	RepeatMasker Database
Charlie4	DNA	hAT-Charlie	x	x		yes	Transposons	RepeatMasker Database
MER34C2	LTR	ERV1	x			yes	Transposable Element	RepeatMasker Database,Dfam
MER39	LTR	ERV1	x			yes	Transposable Element	RepeatMasker Database,Dfam
MADE2	DNA	TcMar-Mariner	x	x		yes	Transposons	RepeatMasker Database
(GCAGGTG)n	Simple_repeat	Simple_repeat	x			no	Not Transposable Element	RepeatMasker Database,Dfam
(ATGTGC)n	Simple_repeat	Simple_repeat	x			no	Not Transposable Element	RepeatMasker Database,Dfam
(TGTTCC)n	Simple_repeat	Simple_repeat	x			no	Not Transposable Element	RepeatMasker Database,Dfam
(GCCTGT)n	Simple_repeat	Simple_repeat	x			no	Not Transposable Element	RepeatMasker Database,Dfam
(TCCCC)n	Simple_repeat	Simple_repeat	x	x	x	no	Not Transposable Element	RepeatMasker Database,Dfam
(GCCTCA)n	Simple_repeat	Simple_repeat	x			no	Not Transposable Element	RepeatMasker Database,Dfam
MSR1	Satellite	Satellite	x			no	Not Transposable Element	RepeatMasker Database,Dfam
(GCGTGT)n	Simple_repeat	Simple_repeat	x			no	Not Transposable Element	RepeatMasker Database,Dfam
(GCTCGTG)n	Simple_repeat	Simple_repeat	x			no	Not Transposable Element	RepeatMasker Database,Dfam
(CAGCCC)n	Simple_repeat	Simple_repeat	x			no	Not Transposable Element	RepeatMasker Database,Dfam
(CCAGGC)n	Simple_repeat	Simple_repeat	x			no	Not Transposable Element	RepeatMasker Database,Dfam
(GGCGCGG)n	Simple_repeat	Simple_repeat	x			no	Not Transposable Element	RepeatMasker Database,Dfam
Helitron3Na_Mam	RC	Helitron	x	x		yes	Transposons	RepeatMasker Database
LTR5B	LTR	ERVK	x			yes	Transposable Element	RepeatMasker Database,Dfam
LTR45C	LTR	ERV1	x	x		yes	Transposable Element	RepeatMasker Database,Dfam
(GGGTG)n	Simple_repeat	Simple_repeat	x	x	x	no	Not Transposable Element	RepeatMasker Database,Dfam
(GGATGG)n	Simple_repeat	Simple_repeat	x			no	Not Transposable Element	RepeatMasker Database,Dfam
(TGCCCC)n	Simple_repeat	Simple_repeat	x			no	Not Transposable Element	RepeatMasker Database,Dfam
Tigger3d	DNA	TcMar-Tigger	x			yes	Transposons	RepeatMasker Database
(GACCAG)n	Simple_repeat	Simple_repeat	x			no	Not Transposable Element	RepeatMasker Database,Dfam
LTR8A	LTR	ERV1	x			yes	Transposable Element	RepeatMasker Database,Dfam
LTR38	LTR	ERV1	x			yes	Transposable Element	RepeatMasker Database,Dfam
LTR38-int	LTR	ERV1	x			yes	Transposable Element	RepeatMasker Database,Dfam
HERVK13-int	LTR	ERVK	x			yes	Transposable Element	RepeatMasker Database,Dfam
LTR3B_	LTR	ERVK	x			yes	Transposable Element	RepeatMasker Database,Dfam
MLT1E1	LTR	ERVL-MaLR	x	x		yes	Transposable Element	RepeatMasker Database,Dfam
(GACA)n	Simple_repeat	Simple_repeat	x			no	Not Transposable Element	RepeatMasker Database,Dfam
LTR78B	LTR	ERV1	x	x		yes	Transposable Element	RepeatMasker Database,Dfam
(CACTGC)n	Simple_repeat	Simple_repeat	x			no	Not Transposable Element	RepeatMasker Database,Dfam
L1MB1	LINE	L1	x	x		yes	Transposable Element	RepeatMasker Database,Dfam
Tigger4a	DNA	TcMar-Tigger	x			yes	Transposons	RepeatMasker Database
(CCGCGCC)n	Simple_repeat	Simple_repeat	x			no	Not Transposable Element	RepeatMasker Database,Dfam
(CTCTGT)n	Simple_repeat	Simple_repeat	x			no	Not Transposable Element	RepeatMasker Database,Dfam
L1MD2	LINE	L1	x	x		yes	Transposable Element	RepeatMasker Database,Dfam
(CATAC)n	Simple_repeat	Simple_repeat	x	x	x	no	Not Transposable Element	RepeatMasker Database,Dfam
MER115	DNA	hAT-Tip100	x	x		yes	Transposons	RepeatMasker Database
L1MEi	LINE	L1	x	x		yes	Transposable Element	RepeatMasker Database,Dfam
MER77	LTR	ERVL	x	x		yes	Transposable Element	RepeatMasker Database,Dfam
Tigger15a	DNA	TcMar-Tigger	x	x		yes	Transposons	RepeatMasker Database
LTR3A	LTR	ERVK	x			yes	Transposable Element	RepeatMasker Database,Dfam
(CAT)n	Simple_repeat	Simple_repeat	x	x	x	no	Not Transposable Element	RepeatMasker Database,Dfam
MER77B	LTR	ERVL	x	x		yes	Transposable Element	RepeatMasker Database,Dfam
LTR33C	LTR	ERVL	x	x		yes	Transposable Element	RepeatMasker Database,Dfam
LTR85c	LTR	Gypsy?	x	x		yes	Transposable Element	RepeatMasker Database,Dfam
Kanga1a	DNA	TcMar-Tc2	x	x		yes	Transposons	RepeatMasker Database
Kanga1d	DNA	TcMar-Tc2	x	x		yes	Transposons	RepeatMasker Database
LTR105_Mam	LTR	ERVL	x	x		yes	Transposable Element	RepeatMasker Database,Dfam
(CCCTGA)n	Simple_repeat	Simple_repeat	x			no	Not Transposable Element	RepeatMasker Database,Dfam
MLT2B2	LTR	ERVL	x	x		yes	Transposable Element	RepeatMasker Database,Dfam
LTR40A1	LTR	ERVL	x	x		yes	Transposable Element	RepeatMasker Database,Dfam
HERVL40-int	LTR	ERVL	x	x		yes	Transposable Element	RepeatMasker Database,Dfam
(CCTTGG)n	Simple_repeat	Simple_repeat	x			no	Not Transposable Element	RepeatMasker Database,Dfam
MER85	DNA	PiggyBac	x			yes	Transposons	RepeatMasker Database
UCON132b	DNA	hAT-Tip100	x			yes	Transposons	RepeatMasker Database
(CGCCTG)n	Simple_repeat	Simple_repeat	x			no	Not Transposable Element	RepeatMasker Database,Dfam
MER92B	LTR	ERV1	x	x		yes	Transposable Element	RepeatMasker Database,Dfam
LTR10E	LTR	ERV1	x			yes	Transposable Element	RepeatMasker Database,Dfam
MER63C	DNA	hAT-Tip100	x	x		yes	Transposons	RepeatMasker Database
LTR16E2	LTR	ERVL	x	x		yes	Transposable Element	RepeatMasker Database,Dfam
(ATTG)n	Simple_repeat	Simple_repeat	x	x	x	no	Not Transposable Element	RepeatMasker Database,Dfam
(ATCTAT)n	Simple_repeat	Simple_repeat	x			no	Not Transposable Element	RepeatMasker Database,Dfam
L1PA13	LINE	L1	x			yes	Transposable Element	RepeatMasker Database,Dfam
Kanga1b	DNA	TcMar-Tc2	x	x		yes	Transposons	RepeatMasker Database
(TTTCTT)n	Simple_repeat	Simple_repeat	x			no	Not Transposable Element	RepeatMasker Database,Dfam
L4_B_Mam	LINE	RTE-X	x	x		yes	Transposable Element	RepeatMasker Database,Dfam
L1ME5	LINE	L1	x	x		yes	Transposable Element	RepeatMasker Database,Dfam
MamRep4096	DNA	hAT-Tip100	x	x		yes	Transposons	RepeatMasker Database
(TGCACACACA)n	Simple_repeat	Simple_repeat	x			no	Not Transposable Element	RepeatMasker Database,Dfam
(CCACTC)n	Simple_repeat	Simple_repeat	x			no	Not Transposable Element	RepeatMasker Database,Dfam
(GGCTCT)n	Simple_repeat	Simple_repeat	x			no	Not Transposable Element	RepeatMasker Database,Dfam
HAL1b	LINE	L1	x	x		yes	Transposable Element	RepeatMasker Database,Dfam
MER21B	LTR	ERVL	x	x		yes	Transposable Element	RepeatMasker Database,Dfam
L1P2	LINE	L1	x			yes	Transposable Element	RepeatMasker Database,Dfam
LTR85a	LTR	Gypsy?	x	x		yes	Transposable Element	RepeatMasker Database,Dfam
Tigger19a	DNA	TcMar-Tigger	x	x		yes	Transposons	RepeatMasker Database
(GTGG)n	Simple_repeat	Simple_repeat	x			no	Not Transposable Element	RepeatMasker Database,Dfam
HAL1ME	LINE	L1	x	x		yes	Transposable Element	RepeatMasker Database,Dfam
LTR24C	LTR	ERV1	x			yes	Transposable Element	RepeatMasker Database,Dfam
L1MA1	LINE	L1	x			yes	Transposable Element	RepeatMasker Database,Dfam
(ATGG)n	Simple_repeat	Simple_repeat	x			no	Not Transposable Element	RepeatMasker Database,Dfam
MSTC	LTR	ERVL-MaLR	x			yes	Transposable Element	RepeatMasker Database,Dfam
(TTGGCA)n	Simple_repeat	Simple_repeat	x			no	Not Transposable Element	RepeatMasker Database,Dfam
MLT1J1	LTR	ERVL-MaLR	x	x		yes	Transposable Element	RepeatMasker Database,Dfam
(CTCTTT)n	Simple_repeat	Simple_repeat	x			no	Not Transposable Element	RepeatMasker Database,Dfam
AluYb8	SINE	Alu	x			yes	Transposable Element	RepeatMasker Database,Dfam
MER21A	LTR	ERVL	x			yes	Transposable Element	RepeatMasker Database,Dfam
(TGTACA)n	Simple_repeat	Simple_repeat	x			no	Not Transposable Element	RepeatMasker Database,Dfam
MSTB2	LTR	ERVL-MaLR	x			yes	Transposable Element	RepeatMasker Database,Dfam
(CCTCTG)n	Simple_repeat	Simple_repeat	x			no	Not Transposable Element	RepeatMasker Database,Dfam
(TCTGCCC)n	Simple_repeat	Simple_repeat	x			no	Not Transposable Element	RepeatMasker Database,Dfam
(TCA)n	Simple_repeat	Simple_repeat	x			no	Not Transposable Element	RepeatMasker Database,Dfam
(ATT)n	Simple_repeat	Simple_repeat	x			no	Not Transposable Element	RepeatMasker Database,Dfam
(AGAG)n	Simple_repeat	Simple_repeat	x			no	Not Transposable Element	RepeatMasker Database,Dfam
(TCTTTC)n	Simple_repeat	Simple_repeat	x			no	Not Transposable Element	RepeatMasker Database,Dfam
(TGTC)n	Simple_repeat	Simple_repeat	x			no	Not Transposable Element	RepeatMasker Database,Dfam
MLT2A2	LTR	ERVL	x			yes	Transposable Element	RepeatMasker Database,Dfam
(TGACCTC)n	Simple_repeat	Simple_repeat	x			no	Not Transposable Element	RepeatMasker Database,Dfam
MER48	LTR	ERV1	x			yes	Transposable Element	RepeatMasker Database,Dfam
HERVH-int	LTR	ERV1	x			yes	Transposable Element	RepeatMasker Database,Dfam
LTR7A	LTR	ERV1	x			yes	Transposable Element	RepeatMasker Database,Dfam
L1PA17	LINE	L1	x			yes	Transposable Element	RepeatMasker Database,Dfam
L1PB4	LINE	L1	x	x		yes	Transposable Element	RepeatMasker Database,Dfam
LTR53B	LTR	ERVL	x	x		yes	Transposable Element	RepeatMasker Database,Dfam
(GAT)n	Simple_repeat	Simple_repeat	x			no	Not Transposable Element	RepeatMasker Database,Dfam
MER61B	LTR	ERV1	x			yes	Transposable Element	RepeatMasker Database,Dfam
tRNA-Leu-TTA	tRNA	tRNA	x	x	x	no	Not Transposable Element	RepeatMasker Database,Dfam
MLT1A0-int	LTR	ERVL-MaLR	x	x		yes	Transposable Element	RepeatMasker Database,Dfam
(TT)n	Simple_repeat	Simple_repeat	x			no	Not Transposable Element	RepeatMasker Database,Dfam
(AATAT)n	Simple_repeat	Simple_repeat	x			no	Not Transposable Element	RepeatMasker Database,Dfam
(CTCTGG)n	Simple_repeat	Simple_repeat	x			no	Not Transposable Element	RepeatMasker Database,Dfam
(TTTCA)n	Simple_repeat	Simple_repeat	x			no	Not Transposable Element	RepeatMasker Database,Dfam
LOR1a	LTR	ERV1	x			yes	Transposable Element	RepeatMasker Database,Dfam
(AGAT)n	Simple_repeat	Simple_repeat	x			no	Not Transposable Element	RepeatMasker Database,Dfam
LTR33A_	LTR	ERVL	x	x		yes	Transposable Element	RepeatMasker Database,Dfam
(TTC)n	Simple_repeat	Simple_repeat	x	x	x	no	Not Transposable Element	RepeatMasker Database,Dfam
MER57B1	LTR	ERV1	x			yes	Transposable Element	RepeatMasker Database,Dfam
(GATCA)n	Simple_repeat	Simple_repeat	x			no	Not Transposable Element	RepeatMasker Database,Dfam
AluYh7	SINE	Alu	x			yes	Transposable Element	RepeatMasker Database,Dfam
(TTCCA)n	Simple_repeat	Simple_repeat	x			no	Not Transposable Element	RepeatMasker Database,Dfam
(GTTCC)n	Simple_repeat	Simple_repeat	x			no	Not Transposable Element	RepeatMasker Database,Dfam
(ATATAC)n	Simple_repeat	Simple_repeat	x			no	Not Transposable Element	RepeatMasker Database,Dfam
(GGACT)n	Simple_repeat	Simple_repeat	x			no	Not Transposable Element	RepeatMasker Database,Dfam
LTR16A2	LTR	ERVL	x	x		yes	Transposable Element	RepeatMasker Database,Dfam
LTR53	LTR	ERVL	x	x		yes	Transposable Element	RepeatMasker Database,Dfam
(GAGGCA)n	Simple_repeat	Simple_repeat	x			no	Not Transposable Element	RepeatMasker Database,Dfam
(CTGGTC)n	Simple_repeat	Simple_repeat	x			no	Not Transposable Element	RepeatMasker Database,Dfam
MER90a	LTR	ERV1	x	x		yes	Transposable Element	RepeatMasker Database,Dfam
(CTATAT)n	Simple_repeat	Simple_repeat	x			no	Not Transposable Element	RepeatMasker Database,Dfam
LTR50	LTR	ERVL	x	x		yes	Transposable Element	RepeatMasker Database,Dfam
(GA)n	Simple_repeat	Simple_repeat	x	x	x	no	Not Transposable Element	RepeatMasker Database,Dfam
LTR1A2	LTR	ERV1	x			yes	Transposable Element	RepeatMasker Database,Dfam
(TTTGTT)n	Simple_repeat	Simple_repeat	x			no	Not Transposable Element	RepeatMasker Database,Dfam
(AGAAGG)n	Simple_repeat	Simple_repeat	x			no	Not Transposable Element	RepeatMasker Database,Dfam
MER11A	LTR	ERVK	x			yes	Transposable Element	RepeatMasker Database,Dfam
LTR81AB	LTR	Gypsy	x			yes	Transposable Element	RepeatMasker Database,Dfam
LTR1B1	LTR	ERV1	x			yes	Transposable Element	RepeatMasker Database,Dfam
(AATTA)n	Simple_repeat	Simple_repeat	x			no	Not Transposable Element	RepeatMasker Database,Dfam
MER61D	LTR	ERV1	x			yes	Transposable Element	RepeatMasker Database,Dfam
Tigger19b	DNA	TcMar-Tigger	x			yes	Transposons	RepeatMasker Database
MER61A	LTR	ERV1	x			yes	Transposable Element	RepeatMasker Database,Dfam
Arthur1	DNA	hAT-Tip100	x	x		yes	Transposons	RepeatMasker Database
X7B_LINE	LINE	CR1	x	x		yes	Transposable Element	RepeatMasker Database,Dfam
LTR8	LTR	ERV1	x			yes	Transposable Element	RepeatMasker Database,Dfam
(TTCTA)n	Simple_repeat	Simple_repeat	x			no	Not Transposable Element	RepeatMasker Database,Dfam
L1MA6	LINE	L1	x	x		yes	Transposable Element	RepeatMasker Database,Dfam
MamRep434	DNA	TcMar-Tigger	x	x		yes	Transposons	RepeatMasker Database
(GCACACACATGT)n	Simple_repeat	Simple_repeat	x			no	Not Transposable Element	RepeatMasker Database,Dfam
L1PB2	LINE	L1	x			yes	Transposable Element	RepeatMasker Database,Dfam
L1P3	LINE	L1	x			yes	Transposable Element	RepeatMasker Database,Dfam
CR1_Mam	LINE	CR1	x	x		yes	Transposable Element	RepeatMasker Database,Dfam
(TCTTT)n	Simple_repeat	Simple_repeat	x			no	Not Transposable Element	RepeatMasker Database,Dfam
(ATCT)n	Simple_repeat	Simple_repeat	x			no	Not Transposable Element	RepeatMasker Database,Dfam
MamTip1	DNA	hAT-Tip100	x	x		yes	Transposons	RepeatMasker Database
(TTGTT)n	Simple_repeat	Simple_repeat	x			no	Not Transposable Element	RepeatMasker Database,Dfam
(TTTAG)n	Simple_repeat	Simple_repeat	x	x	x	no	Not Transposable Element	RepeatMasker Database,Dfam
LTR101_Mam	LTR	ERVL	x	x		yes	Transposable Element	RepeatMasker Database,Dfam
(TTTGT)n	Simple_repeat	Simple_repeat	x			no	Not Transposable Element	RepeatMasker Database,Dfam
X6B_LINE	LINE	CR1	x	x		yes	Transposable Element	RepeatMasker Database,Dfam
(TATCAT)n	Simple_repeat	Simple_repeat	x			no	Not Transposable Element	RepeatMasker Database,Dfam
(GCAGCAA)n	Simple_repeat	Simple_repeat	x			no	Not Transposable Element	RepeatMasker Database,Dfam
MLT1G	LTR	ERVL-MaLR	x	x		yes	Transposable Element	RepeatMasker Database,Dfam
Tigger11a	DNA	TcMar-Tigger	x	x		yes	Transposons	RepeatMasker Database
MER110	LTR	ERV1	x	x		yes	Transposable Element	RepeatMasker Database,Dfam
MLT1N2	LTR	ERVL-MaLR	x	x		yes	Transposable Element	RepeatMasker Database,Dfam
LTR66	LTR	ERVL	x			yes	Transposable Element	RepeatMasker Database,Dfam
HERVL66-int	LTR	ERVL	x			yes	Transposable Element	RepeatMasker Database,Dfam
X6A_LINE	LINE	CR1	x	x		yes	Transposable Element	RepeatMasker Database,Dfam
(AATAA)n	Simple_repeat	Simple_repeat	x			no	Not Transposable Element	RepeatMasker Database,Dfam
MER54B	LTR	ERVL	x	x		yes	Transposable Element	RepeatMasker Database,Dfam
(ATATATA)n	Simple_repeat	Simple_repeat	x			no	Not Transposable Element	RepeatMasker Database,Dfam
MER70A	LTR	ERVL	x	x		yes	Transposable Element	RepeatMasker Database,Dfam
MLT1E	LTR	ERVL-MaLR	x	x		yes	Transposable Element	RepeatMasker Database,Dfam
(CCCACAG)n	Simple_repeat	Simple_repeat	x			no	Not Transposable Element	RepeatMasker Database,Dfam
(CACAGCA)n	Simple_repeat	Simple_repeat	x			no	Not Transposable Element	RepeatMasker Database,Dfam
MamRep564	Unknown	Unknown	x	x		no	Unknown Class Repeats	RepeatMasker Database,Dfam
L1MD1	LINE	L1	x	x		yes	Transposable Element	RepeatMasker Database,Dfam
MamGypsy2-I	LTR	Gypsy	x			yes	Transposable Element	RepeatMasker Database,Dfam
MamGypsy2-LTR	LTR	Gypsy	x			yes	Transposable Element	RepeatMasker Database,Dfam
(CATCCATT)n	Simple_repeat	Simple_repeat	x			no	Not Transposable Element	RepeatMasker Database,Dfam
(CATGAG)n	Simple_repeat	Simple_repeat	x			no	Not Transposable Element	RepeatMasker Database,Dfam
LTR90B	LTR	LTR	x	x		yes	Transposable Element	RepeatMasker Database,Dfam
(CTGGAC)n	Simple_repeat	Simple_repeat	x			no	Not Transposable Element	RepeatMasker Database,Dfam
(CCTTC)n	Simple_repeat	Simple_repeat	x			no	Not Transposable Element	RepeatMasker Database,Dfam
(TGGTGAGGCC)n	Simple_repeat	Simple_repeat	x			no	Not Transposable Element	RepeatMasker Database,Dfam
(TGATGA)n	Simple_repeat	Simple_repeat	x			no	Not Transposable Element	RepeatMasker Database,Dfam
MER20B	DNA	hAT-Charlie	x	x		yes	Transposons	RepeatMasker Database
(TGAGCC)n	Simple_repeat	Simple_repeat	x			no	Not Transposable Element	RepeatMasker Database,Dfam
(AAAACC)n	Simple_repeat	Simple_repeat	x			no	Not Transposable Element	RepeatMasker Database,Dfam
(CCATGG)n	Simple_repeat	Simple_repeat	x			no	Not Transposable Element	RepeatMasker Database,Dfam
(CTCCCT)n	Simple_repeat	Simple_repeat	x			no	Not Transposable Element	RepeatMasker Database,Dfam
(CATCAT)n	Simple_repeat	Simple_repeat	x			no	Not Transposable Element	RepeatMasker Database,Dfam
(AGAA)n	Simple_repeat	Simple_repeat	x			no	Not Transposable Element	RepeatMasker Database,Dfam
MamSINE1	SINE	tRNA	x	x		yes	Transposable Element	RepeatMasker Database,Dfam
(TTTTTG)n	Simple_repeat	Simple_repeat	x	x	x	no	Not Transposable Element	RepeatMasker Database,Dfam
LTR16D	LTR	ERVL	x	x		yes	Transposable Element	RepeatMasker Database,Dfam
MLT1F	LTR	ERVL-MaLR	x	x		yes	Transposable Element	RepeatMasker Database,Dfam
LTR24	LTR	ERV1	x			yes	Transposable Element	RepeatMasker Database,Dfam
LTR24B	LTR	ERV1	x			yes	Transposable Element	RepeatMasker Database,Dfam
MER57A1	LTR	ERV1	x			yes	Transposable Element	RepeatMasker Database,Dfam
(TATATACGTA)n	Simple_repeat	Simple_repeat	x			no	Not Transposable Element	RepeatMasker Database,Dfam
(ACATAC)n	Simple_repeat	Simple_repeat	x			no	Not Transposable Element	RepeatMasker Database,Dfam
LTR10C	LTR	ERV1	x			yes	Transposable Element	RepeatMasker Database,Dfam
MLT1J-int	LTR	ERVL-MaLR	x	x		yes	Transposable Element	RepeatMasker Database,Dfam
MADE1	DNA	TcMar-Mariner	x			yes	Transposons	RepeatMasker Database
MLT2A1	LTR	ERVL	x			yes	Transposable Element	RepeatMasker Database,Dfam
LTR48B	LTR	ERV1	x	x		yes	Transposable Element	RepeatMasker Database,Dfam
MER34-int	LTR	ERV1	x	x		yes	Transposable Element	RepeatMasker Database,Dfam
tRNA-Glu-GAA	tRNA	tRNA	x	x	x	no	Not Transposable Element	RepeatMasker Database,Dfam
(TATATC)n	Simple_repeat	Simple_repeat	x			no	Not Transposable Element	RepeatMasker Database,Dfam
MER70B	LTR	ERVL	x	x		yes	Transposable Element	RepeatMasker Database,Dfam
MER121B	DNA	hAT	x			yes	Transposons	RepeatMasker Database
(ATATGT)n	Simple_repeat	Simple_repeat	x			no	Not Transposable Element	RepeatMasker Database,Dfam
LFSINE_Vert	SINE	tRNA	x	x		yes	Transposable Element	RepeatMasker Database,Dfam
Tigger9b	DNA	TcMar-Tigger	x	x		yes	Transposons	RepeatMasker Database
UCON49	LINE	L2	x			yes	Transposable Element	RepeatMasker Database,Dfam
(ATTA)n	Simple_repeat	Simple_repeat	x			no	Not Transposable Element	RepeatMasker Database,Dfam
Kanga2_a	DNA	TcMar-Tc2	x	x		yes	Transposons	RepeatMasker Database
(TGATTA)n	Simple_repeat	Simple_repeat	x			no	Not Transposable Element	RepeatMasker Database,Dfam
(GAGG)n	Simple_repeat	Simple_repeat	x			no	Not Transposable Element	RepeatMasker Database,Dfam
(GATA)n	Simple_repeat	Simple_repeat	x			no	Not Transposable Element	RepeatMasker Database,Dfam
MamGypLTR1a	LTR	Gypsy	x	x		yes	Transposable Element	RepeatMasker Database,Dfam
(CTCTGC)n	Simple_repeat	Simple_repeat	x			no	Not Transposable Element	RepeatMasker Database,Dfam
(CTTCCT)n	Simple_repeat	Simple_repeat	x			no	Not Transposable Element	RepeatMasker Database,Dfam
(ATGA)n	Simple_repeat	Simple_repeat	x			no	Not Transposable Element	RepeatMasker Database,Dfam
(GGAT)n	Simple_repeat	Simple_repeat	x			no	Not Transposable Element	RepeatMasker Database,Dfam
(GATG)n	Simple_repeat	Simple_repeat	x			no	Not Transposable Element	RepeatMasker Database,Dfam
(ATAT)n	Simple_repeat	Simple_repeat	x			no	Not Transposable Element	RepeatMasker Database,Dfam
(ATATTT)n	Simple_repeat	Simple_repeat	x			no	Not Transposable Element	RepeatMasker Database,Dfam
L1MEj	LINE	L1	x	x		yes	Transposable Element	RepeatMasker Database,Dfam
(AGCT)n	Simple_repeat	Simple_repeat	x			no	Not Transposable Element	RepeatMasker Database,Dfam
L4_A_Mam	LINE	RTE-X	x	x		yes	Transposable Element	RepeatMasker Database,Dfam
MamRep38	DNA	hAT	x	x		yes	Transposons	RepeatMasker Database
L1PB3	LINE	L1	x			yes	Transposable Element	RepeatMasker Database,Dfam
LTR23	LTR	ERV1	x			yes	Transposable Element	RepeatMasker Database,Dfam
ERV24_Prim-int	LTR	ERV1	x			yes	Transposable Element	RepeatMasker Database,Dfam
LTR23-int	LTR	ERV1	x	x		yes	Transposable Element	RepeatMasker Database,Dfam
MER34B	LTR	ERV1	x			yes	Transposable Element	RepeatMasker Database,Dfam
LTR54	LTR	ERV1	x			yes	Transposable Element	RepeatMasker Database,Dfam
(TTAA)n	Simple_repeat	Simple_repeat	x	x	x	no	Not Transposable Element	RepeatMasker Database,Dfam
(TTTTC)n	Simple_repeat	Simple_repeat	x	x	x	no	Not Transposable Element	RepeatMasker Database,Dfam
MER34C	LTR	ERV1	x			yes	Transposable Element	RepeatMasker Database,Dfam
(TTGCC)n	Simple_repeat	Simple_repeat	x			no	Not Transposable Element	RepeatMasker Database,Dfam
MER75A	DNA	PiggyBac	x			yes	Transposons	RepeatMasker Database
LTR16A	LTR	ERVL	x	x		yes	Transposable Element	RepeatMasker Database,Dfam
L1M6	LINE	L1	x	x		yes	Transposable Element	RepeatMasker Database,Dfam
MER34A1	LTR	ERV1	x	x		yes	Transposable Element	RepeatMasker Database,Dfam
(ATAATCT)n	Simple_repeat	Simple_repeat	x			no	Not Transposable Element	RepeatMasker Database,Dfam
(TTTTGC)n	Simple_repeat	Simple_repeat	x			no	Not Transposable Element	RepeatMasker Database,Dfam
(TGAT)n	Simple_repeat	Simple_repeat	x			no	Not Transposable Element	RepeatMasker Database,Dfam
L4_C_Mam	LINE	RTE-X	x	x		yes	Transposable Element	RepeatMasker Database,Dfam
(ACACAT)n	Simple_repeat	Simple_repeat	x			no	Not Transposable Element	RepeatMasker Database,Dfam
(AACTG)n	Simple_repeat	Simple_repeat	x	x	x	no	Not Transposable Element	RepeatMasker Database,Dfam
MamRep1879	DNA	hAT-Tip100	x	x		yes	Transposons	RepeatMasker Database
(TCTTA)n	Simple_repeat	Simple_repeat	x			no	Not Transposable Element	RepeatMasker Database,Dfam
(TGTGTTT)n	Simple_repeat	Simple_repeat	x			no	Not Transposable Element	RepeatMasker Database,Dfam
MLT1L	LTR	ERVL-MaLR	x	x		yes	Transposable Element	RepeatMasker Database,Dfam
(TAAA)n	Simple_repeat	Simple_repeat	x	x	x	no	Not Transposable Element	RepeatMasker Database,Dfam
LTR16B2	LTR	ERVL	x	x		yes	Transposable Element	RepeatMasker Database,Dfam
(CTCTCTCCCT)n	Simple_repeat	Simple_repeat	x			no	Not Transposable Element	RepeatMasker Database,Dfam
(TTGCTG)n	Simple_repeat	Simple_repeat	x			no	Not Transposable Element	RepeatMasker Database,Dfam
(TTTAT)n	Simple_repeat	Simple_repeat	x			no	Not Transposable Element	RepeatMasker Database,Dfam
(ATC)n	Simple_repeat	Simple_repeat	x			no	Not Transposable Element	RepeatMasker Database,Dfam
Zaphod3	DNA	hAT-Tip100	x	x		yes	Transposons	RepeatMasker Database
(GTT)n	Simple_repeat	Simple_repeat	x			no	Not Transposable Element	RepeatMasker Database,Dfam
(AGAGAC)n	Simple_repeat	Simple_repeat	x			no	Not Transposable Element	RepeatMasker Database,Dfam
(ACTATT)n	Simple_repeat	Simple_repeat	x			no	Not Transposable Element	RepeatMasker Database,Dfam
MER58D	DNA	hAT-Charlie	x	x		yes	Transposons	RepeatMasker Database
MamTip2	DNA	hAT-Tip100	x	x		yes	Transposons	RepeatMasker Database
LTR33A	LTR	ERVL	x	x		yes	Transposable Element	RepeatMasker Database,Dfam
MER41A	LTR	ERV1	x			yes	Transposable Element	RepeatMasker Database,Dfam
LTR8B	LTR	ERV1	x			yes	Transposable Element	RepeatMasker Database,Dfam
Charlie29a	DNA	hAT-Charlie	x	x		yes	Transposons	RepeatMasker Database
MER5C	DNA	hAT-Charlie	x	x		yes	Transposons	RepeatMasker Database
UCON63	Unknown	Unknown	x			no	Unknown Class Repeats	RepeatMasker Database,Dfam
(TGGA)n	Simple_repeat	Simple_repeat	x	x	x	no	Not Transposable Element	RepeatMasker Database,Dfam
(AGC)n	Simple_repeat	Simple_repeat	x			no	Not Transposable Element	RepeatMasker Database,Dfam
(GATAATA)n	Simple_repeat	Simple_repeat	x			no	Not Transposable Element	RepeatMasker Database,Dfam
(CCCCTT)n	Simple_repeat	Simple_repeat	x			no	Not Transposable Element	RepeatMasker Database,Dfam
(GACCCA)n	Simple_repeat	Simple_repeat	x			no	Not Transposable Element	RepeatMasker Database,Dfam
(TCATGC)n	Simple_repeat	Simple_repeat	x			no	Not Transposable Element	RepeatMasker Database,Dfam
(CAGGAGC)n	Simple_repeat	Simple_repeat	x			no	Not Transposable Element	RepeatMasker Database,Dfam
(AAAAGA)n	Simple_repeat	Simple_repeat	x			no	Not Transposable Element	RepeatMasker Database,Dfam
MER4E	LTR	ERV1	x			yes	Transposable Element	RepeatMasker Database,Dfam
MLT1C-int	LTR	ERVL-MaLR	x	x		yes	Transposable Element	RepeatMasker Database,Dfam
Tigger13a	DNA	TcMar-Tigger	x	x		yes	Transposons	RepeatMasker Database
LTR16D2	LTR	ERVL	x	x		yes	Transposable Element	RepeatMasker Database,Dfam
ORSL	DNA	hAT-Tip100	x	x		yes	Transposons	RepeatMasker Database
MER45C	DNA	hAT-Tip100	x	x		yes	Transposons	RepeatMasker Database
MARNA	DNA	TcMar-Mariner	x	x		yes	Transposons	RepeatMasker Database
(ATAG)n	Simple_repeat	Simple_repeat	x			no	Not Transposable Element	RepeatMasker Database,Dfam
(GGAGGAG)n	Simple_repeat	Simple_repeat	x			no	Not Transposable Element	RepeatMasker Database,Dfam
LTR16B1	LTR	ERVL	x	x		yes	Transposable Element	RepeatMasker Database,Dfam
(CTCCTCA)n	Simple_repeat	Simple_repeat	x			no	Not Transposable Element	RepeatMasker Database,Dfam
MLT1G1-int	LTR	ERVL-MaLR	x	x		yes	Transposable Element	RepeatMasker Database,Dfam
LTR1C	LTR	ERV1	x			yes	Transposable Element	RepeatMasker Database,Dfam
THE1A-int	LTR	ERVL-MaLR	x			yes	Transposable Element	RepeatMasker Database,Dfam
(TGTT)n	Simple_repeat	Simple_repeat	x			no	Not Transposable Element	RepeatMasker Database,Dfam
(ACAC)n	Simple_repeat	Simple_repeat	x			no	Not Transposable Element	RepeatMasker Database,Dfam
(TATACA)n	Simple_repeat	Simple_repeat	x			no	Not Transposable Element	RepeatMasker Database,Dfam
(GCTCA)n	Simple_repeat	Simple_repeat	x			no	Not Transposable Element	RepeatMasker Database,Dfam
(TGGTGG)n	Simple_repeat	Simple_repeat	x			no	Not Transposable Element	RepeatMasker Database,Dfam
(TGCTGCA)n	Simple_repeat	Simple_repeat	x			no	Not Transposable Element	RepeatMasker Database,Dfam
(ATTTAT)n	Simple_repeat	Simple_repeat	x			no	Not Transposable Element	RepeatMasker Database,Dfam
(TGTGTGTGCA)n	Simple_repeat	Simple_repeat	x			no	Not Transposable Element	RepeatMasker Database,Dfam
(GGCA)n	Simple_repeat	Simple_repeat	x			no	Not Transposable Element	RepeatMasker Database,Dfam
(TTGGTTT)n	Simple_repeat	Simple_repeat	x			no	Not Transposable Element	RepeatMasker Database,Dfam
LTR41B	LTR	ERVL	x	x		yes	Transposable Element	RepeatMasker Database,Dfam
(GGTA)n	Simple_repeat	Simple_repeat	x			no	Not Transposable Element	RepeatMasker Database,Dfam
MLT1B-int	LTR	ERVL-MaLR	x	x		yes	Transposable Element	RepeatMasker Database,Dfam
(AAGA)n	Simple_repeat	Simple_repeat	x			no	Not Transposable Element	RepeatMasker Database,Dfam
(AGGA)n	Simple_repeat	Simple_repeat	x			no	Not Transposable Element	RepeatMasker Database,Dfam
AluSq10	SINE	Alu	x			yes	Transposable Element	RepeatMasker Database,Dfam
(TGAG)n	Simple_repeat	Simple_repeat	x	x	x	no	Not Transposable Element	RepeatMasker Database,Dfam
(CAGT)n	Simple_repeat	Simple_repeat	x	x	x	no	Not Transposable Element	RepeatMasker Database,Dfam
(GAGCAA)n	Simple_repeat	Simple_repeat	x			no	Not Transposable Element	RepeatMasker Database,Dfam
(GCCAGA)n	Simple_repeat	Simple_repeat	x			no	Not Transposable Element	RepeatMasker Database,Dfam
MER105	DNA	hAT-Charlie	x	x		yes	Transposons	RepeatMasker Database
LTR19B	LTR	ERV1	x			yes	Transposable Element	RepeatMasker Database,Dfam
(GGACCT)n	Simple_repeat	Simple_repeat	x			no	Not Transposable Element	RepeatMasker Database,Dfam
(GACAGA)n	Simple_repeat	Simple_repeat	x			no	Not Transposable Element	RepeatMasker Database,Dfam
(TCTG)n	Simple_repeat	Simple_repeat	x	x	x	no	Not Transposable Element	RepeatMasker Database,Dfam
FordPrefect_a	DNA	hAT-Tip100	x	x		yes	Transposons	RepeatMasker Database
(CTGCCACCT)n	Simple_repeat	Simple_repeat	x			no	Not Transposable Element	RepeatMasker Database,Dfam
(AGGACCC)n	Simple_repeat	Simple_repeat	x			no	Not Transposable Element	RepeatMasker Database,Dfam
LTR85b	LTR	Gypsy?	x	x		yes	Transposable Element	RepeatMasker Database,Dfam
LTR71B	LTR	ERV1	x			yes	Transposable Element	RepeatMasker Database,Dfam
(CATG)n	Simple_repeat	Simple_repeat	x	x	x	no	Not Transposable Element	RepeatMasker Database,Dfam
LTR16D1	LTR	ERVL	x	x		yes	Transposable Element	RepeatMasker Database,Dfam
L1MA3	LINE	L1	x			yes	Transposable Element	RepeatMasker Database,Dfam
(GATGGT)n	Simple_repeat	Simple_repeat	x			no	Not Transposable Element	RepeatMasker Database,Dfam
(GCTGGGG)n	Simple_repeat	Simple_repeat	x			no	Not Transposable Element	RepeatMasker Database,Dfam
(CCCGCC)n	Simple_repeat	Simple_repeat	x			no	Not Transposable Element	RepeatMasker Database,Dfam
(GGCAGT)n	Simple_repeat	Simple_repeat	x			no	Not Transposable Element	RepeatMasker Database,Dfam
Charlie18a	DNA	hAT-Charlie	x	x		yes	Transposons	RepeatMasker Database
MER51E	LTR	ERV1	x			yes	Transposable Element	RepeatMasker Database,Dfam
(CATACA)n	Simple_repeat	Simple_repeat	x			no	Not Transposable Element	RepeatMasker Database,Dfam
MER91C	DNA	hAT-Tip100	x	x		yes	Transposons	RepeatMasker Database
(GGCCGA)n	Simple_repeat	Simple_repeat	x			no	Not Transposable Element	RepeatMasker Database,Dfam
(GGCACAG)n	Simple_repeat	Simple_repeat	x			no	Not Transposable Element	RepeatMasker Database,Dfam
(CTAA)n	Simple_repeat	Simple_repeat	x	x	x	no	Not Transposable Element	RepeatMasker Database,Dfam
(GGCCTTG)n	Simple_repeat	Simple_repeat	x			no	Not Transposable Element	RepeatMasker Database,Dfam
LTR86A1	LTR	ERVL	x	x		yes	Transposable Element	RepeatMasker Database,Dfam
(GGCTCAG)n	Simple_repeat	Simple_repeat	x			no	Not Transposable Element	RepeatMasker Database,Dfam
U2	snRNA	snRNA	x	x	x	no	Not Transposable Element	RepeatMasker Database,Dfam
(TCAC)n	Simple_repeat	Simple_repeat	x			no	Not Transposable Element	RepeatMasker Database,Dfam
(GAAT)n	Simple_repeat	Simple_repeat	x			no	Not Transposable Element	RepeatMasker Database,Dfam
LTR75_1	LTR	ERV1	x	x		yes	Transposable Element	RepeatMasker Database,Dfam
MER72	LTR	ERV1	x	x		yes	Transposable Element	RepeatMasker Database,Dfam
(TGCTCCT)n	Simple_repeat	Simple_repeat	x			no	Not Transposable Element	RepeatMasker Database,Dfam
(CAGGGGG)n	Simple_repeat	Simple_repeat	x			no	Not Transposable Element	RepeatMasker Database,Dfam
(AGCCGG)n	Simple_repeat	Simple_repeat	x			no	Not Transposable Element	RepeatMasker Database,Dfam
(GGAGGT)n	Simple_repeat	Simple_repeat	x			no	Not Transposable Element	RepeatMasker Database,Dfam
(TTGG)n	Simple_repeat	Simple_repeat	x	x	x	no	Not Transposable Element	RepeatMasker Database,Dfam
L2-3_Crp	LINE	L2	x			yes	Transposable Element	RepeatMasker Database,Dfam
UCON88	Unknown	Unknown	x			no	Unknown Class Repeats	RepeatMasker Database,Dfam
(CTTC)n	Simple_repeat	Simple_repeat	x			no	Not Transposable Element	RepeatMasker Database,Dfam
(CACCCCC)n	Simple_repeat	Simple_repeat	x			no	Not Transposable Element	RepeatMasker Database,Dfam
(CCCCACA)n	Simple_repeat	Simple_repeat	x			no	Not Transposable Element	RepeatMasker Database,Dfam
(GGAAGCA)n	Simple_repeat	Simple_repeat	x			no	Not Transposable Element	RepeatMasker Database,Dfam
(CAAAA)n	Simple_repeat	Simple_repeat	x	x	x	no	Not Transposable Element	RepeatMasker Database,Dfam
(CACCT)n	Simple_repeat	Simple_repeat	x	x	x	no	Not Transposable Element	RepeatMasker Database,Dfam
(GGCCC)n	Simple_repeat	Simple_repeat	x			no	Not Transposable Element	RepeatMasker Database,Dfam
(TCAAGAA)n	Simple_repeat	Simple_repeat	x			no	Not Transposable Element	RepeatMasker Database,Dfam
(CGGC)n	Simple_repeat	Simple_repeat	x			no	Not Transposable Element	RepeatMasker Database,Dfam
(CCCG)n	Simple_repeat	Simple_repeat	x	x	x	no	Not Transposable Element	RepeatMasker Database,Dfam
(GGCTCC)n	Simple_repeat	Simple_repeat	x			no	Not Transposable Element	RepeatMasker Database,Dfam
(CGCTC)n	Simple_repeat	Simple_repeat	x			no	Not Transposable Element	RepeatMasker Database,Dfam
(TGCC)n	Simple_repeat	Simple_repeat	x			no	Not Transposable Element	RepeatMasker Database,Dfam
MLT1D-int	LTR	ERVL-MaLR	x	x		yes	Transposable Element	RepeatMasker Database,Dfam
(GCCCCCAA)n	Simple_repeat	Simple_repeat	x			no	Not Transposable Element	RepeatMasker Database,Dfam
(CTCAGCCCG)n	Simple_repeat	Simple_repeat	x			no	Not Transposable Element	RepeatMasker Database,Dfam
(CTCCCCT)n	Simple_repeat	Simple_repeat	x			no	Not Transposable Element	RepeatMasker Database,Dfam
MER52D	LTR	ERV1	x			yes	Transposable Element	RepeatMasker Database,Dfam
LTR12E	LTR	ERV1	x			yes	Transposable Element	RepeatMasker Database,Dfam
(ACACAC)n	Simple_repeat	Simple_repeat	x			no	Not Transposable Element	RepeatMasker Database,Dfam
(GCCCCCC)n	Simple_repeat	Simple_repeat	x			no	Not Transposable Element	RepeatMasker Database,Dfam
(GTCCCCA)n	Simple_repeat	Simple_repeat	x			no	Not Transposable Element	RepeatMasker Database,Dfam
(GAGCG)n	Simple_repeat	Simple_repeat	x			no	Not Transposable Element	RepeatMasker Database,Dfam
(CCCAAC)n	Simple_repeat	Simple_repeat	x			no	Not Transposable Element	RepeatMasker Database,Dfam
(CGGCAG)n	Simple_repeat	Simple_repeat	x			no	Not Transposable Element	RepeatMasker Database,Dfam
(AGTGTGC)n	Simple_repeat	Simple_repeat	x			no	Not Transposable Element	RepeatMasker Database,Dfam
(CTCCTGC)n	Simple_repeat	Simple_repeat	x			no	Not Transposable Element	RepeatMasker Database,Dfam
(TCCTCA)n	Simple_repeat	Simple_repeat	x			no	Not Transposable Element	RepeatMasker Database,Dfam
(AGCCCC)n	Simple_repeat	Simple_repeat	x			no	Not Transposable Element	RepeatMasker Database,Dfam
(CTCCTGG)n	Simple_repeat	Simple_repeat	x			no	Not Transposable Element	RepeatMasker Database,Dfam
(CTGCGCT)n	Simple_repeat	Simple_repeat	x			no	Not Transposable Element	RepeatMasker Database,Dfam
(TAAAAAA)n	Simple_repeat	Simple_repeat	x			no	Not Transposable Element	RepeatMasker Database,Dfam
(AAATA)n	Simple_repeat	Simple_repeat	x			no	Not Transposable Element	RepeatMasker Database,Dfam
LTR21B	LTR	ERV1	x			yes	Transposable Element	RepeatMasker Database,Dfam
HERVFH21-int	LTR	ERV1	x			yes	Transposable Element	RepeatMasker Database,Dfam
LTR14B	LTR	ERVK	x			yes	Transposable Element	RepeatMasker Database,Dfam
AluYk4	SINE	Alu	x			yes	Transposable Element	RepeatMasker Database,Dfam
(TTTATT)n	Simple_repeat	Simple_repeat	x			no	Not Transposable Element	RepeatMasker Database,Dfam
(TGC)n	Simple_repeat	Simple_repeat	x			no	Not Transposable Element	RepeatMasker Database,Dfam
(TTGTTTT)n	Simple_repeat	Simple_repeat	x			no	Not Transposable Element	RepeatMasker Database,Dfam
LTR12	LTR	ERV1	x			yes	Transposable Element	RepeatMasker Database,Dfam
(CACCTC)n	Simple_repeat	Simple_repeat	x			no	Not Transposable Element	RepeatMasker Database,Dfam
MER101	LTR	ERV1	x			yes	Transposable Element	RepeatMasker Database,Dfam
(ATTTTT)n	Simple_repeat	Simple_repeat	x			no	Not Transposable Element	RepeatMasker Database,Dfam
LTR36	LTR	ERV1	x	x		yes	Transposable Element	RepeatMasker Database,Dfam
(ATACAC)n	Simple_repeat	Simple_repeat	x			no	Not Transposable Element	RepeatMasker Database,Dfam
MER130	Unknown	Unknown	x	x		no	Unknown Class Repeats	RepeatMasker Database,Dfam
(ATATT)n	Simple_repeat	Simple_repeat	x			no	Not Transposable Element	RepeatMasker Database,Dfam
UCON22	Unknown	Unknown	x	x		no	Unknown Class Repeats	RepeatMasker Database,Dfam
(TCATC)n	Simple_repeat	Simple_repeat	x			no	Not Transposable Element	RepeatMasker Database,Dfam
MLT1M	LTR	ERVL-MaLR	x	x		yes	Transposable Element	RepeatMasker Database,Dfam
(TATATA)n	Simple_repeat	Simple_repeat	x			no	Not Transposable Element	RepeatMasker Database,Dfam
(CTCCCAA)n	Simple_repeat	Simple_repeat	x			no	Not Transposable Element	RepeatMasker Database,Dfam
(TCCCCC)n	Simple_repeat	Simple_repeat	x			no	Not Transposable Element	RepeatMasker Database,Dfam
LTR71A	LTR	ERV1	x			yes	Transposable Element	RepeatMasker Database,Dfam
U13_	snRNA	snRNA	x	x	x	no	Not Transposable Element	RepeatMasker Database,Dfam
Penelope1_Vert	LINE	Penelope	x			yes	Transposable Element	RepeatMasker Database,Dfam
Charlie16a	DNA	hAT-Charlie	x	x		yes	Transposons	RepeatMasker Database
(GCCGGC)n	Simple_repeat	Simple_repeat	x			no	Not Transposable Element	RepeatMasker Database,Dfam
(TACATA)n	Simple_repeat	Simple_repeat	x			no	Not Transposable Element	RepeatMasker Database,Dfam
(CCTTT)n	Simple_repeat	Simple_repeat	x			no	Not Transposable Element	RepeatMasker Database,Dfam
(TTTTTTTG)n	Simple_repeat	Simple_repeat	x			no	Not Transposable Element	RepeatMasker Database,Dfam
(ACTATTT)n	Simple_repeat	Simple_repeat	x			no	Not Transposable Element	RepeatMasker Database,Dfam
Tigger14a	DNA	TcMar-Tigger	x	x		yes	Transposons	RepeatMasker Database
Charlie7	DNA	hAT-Charlie	x	x		yes	Transposons	RepeatMasker Database
MamRep137	DNA	TcMar-Tigger	x	x		yes	Transposons	RepeatMasker Database
(CAG)n	Simple_repeat	Simple_repeat	x	x	x	no	Not Transposable Element	RepeatMasker Database,Dfam
(TCTCC)n	Simple_repeat	Simple_repeat	x	x	x	no	Not Transposable Element	RepeatMasker Database,Dfam
(GTG)n	Simple_repeat	Simple_repeat	x			no	Not Transposable Element	RepeatMasker Database,Dfam
Charlie17a	DNA	hAT-Charlie	x	x		yes	Transposons	RepeatMasker Database
MER94B	DNA	hAT-Blackjack	x	x		yes	Transposons	RepeatMasker Database
(ATTTA)n	Simple_repeat	Simple_repeat	x			no	Not Transposable Element	RepeatMasker Database,Dfam
(CAC)n	Simple_repeat	Simple_repeat	x			no	Not Transposable Element	RepeatMasker Database,Dfam
(TTATT)n	Simple_repeat	Simple_repeat	x			no	Not Transposable Element	RepeatMasker Database,Dfam
(TTCCC)n	Simple_repeat	Simple_repeat	x	x	x	no	Not Transposable Element	RepeatMasker Database,Dfam
Eulor2A	DNA?	DNA?	x	x		yes	Transposons	RepeatMasker Database,Dfam
(CACCAT)n	Simple_repeat	Simple_repeat	x	x	x	no	Not Transposable Element	RepeatMasker Database,Dfam
(GCCA)n	Simple_repeat	Simple_repeat	x			no	Not Transposable Element	RepeatMasker Database,Dfam
X9_LINE	LINE	L1?	x	x		yes	Transposable Element	RepeatMasker Database,Dfam
UCON20	Unknown	Unknown	x	x		no	Unknown Class Repeats	RepeatMasker Database,Dfam
(TTTTCC)n	Simple_repeat	Simple_repeat	x			no	Not Transposable Element	RepeatMasker Database,Dfam
(GCTGGT)n	Simple_repeat	Simple_repeat	x			no	Not Transposable Element	RepeatMasker Database,Dfam
CR1-3_Croc	LINE	CR1	x			yes	Transposable Element	RepeatMasker Database,Dfam
(TTCTT)n	Simple_repeat	Simple_repeat	x			no	Not Transposable Element	RepeatMasker Database,Dfam
(TTCTTCC)n	Simple_repeat	Simple_repeat	x			no	Not Transposable Element	RepeatMasker Database,Dfam
(TTCTCCC)n	Simple_repeat	Simple_repeat	x			no	Not Transposable Element	RepeatMasker Database,Dfam
(CCTTCT)n	Simple_repeat	Simple_repeat	x			no	Not Transposable Element	RepeatMasker Database,Dfam
LTR86A2	LTR	ERVL	x	x		yes	Transposable Element	RepeatMasker Database,Dfam
(AATGAT)n	Simple_repeat	Simple_repeat	x			no	Not Transposable Element	RepeatMasker Database,Dfam
(CCCAT)n	Simple_repeat	Simple_repeat	x			no	Not Transposable Element	RepeatMasker Database,Dfam
X5B_LINE	LINE	CR1	x	x	x	yes	Transposable Element	RepeatMasker Database,Dfam
(TTTATTAA)n	Simple_repeat	Simple_repeat	x			no	Not Transposable Element	RepeatMasker Database,Dfam
(TGTA)n	Simple_repeat	Simple_repeat	x			no	Not Transposable Element	RepeatMasker Database,Dfam
U1	snRNA	snRNA	x	x	x	no	Not Transposable Element	RepeatMasker Database,Dfam
(TGTG)n	Simple_repeat	Simple_repeat	x			no	Not Transposable Element	RepeatMasker Database,Dfam
(GCCCG)n	Simple_repeat	Simple_repeat	x			no	Not Transposable Element	RepeatMasker Database,Dfam
(TATAGA)n	Simple_repeat	Simple_repeat	x			no	Not Transposable Element	RepeatMasker Database,Dfam
(ATATATACAC)n	Simple_repeat	Simple_repeat	x			no	Not Transposable Element	RepeatMasker Database,Dfam
(GACATTA)n	Simple_repeat	Simple_repeat	x			no	Not Transposable Element	RepeatMasker Database,Dfam
(GAGCAGA)n	Simple_repeat	Simple_repeat	x			no	Not Transposable Element	RepeatMasker Database,Dfam
Mam_R4	LINE	Dong-R4	x	x		yes	Transposable Element	RepeatMasker Database,Dfam
(ATTATC)n	Simple_repeat	Simple_repeat	x			no	Not Transposable Element	RepeatMasker Database,Dfam
(TTAGCTG)n	Simple_repeat	Simple_repeat	x			no	Not Transposable Element	RepeatMasker Database,Dfam
(CCCTTTT)n	Simple_repeat	Simple_repeat	x			no	Not Transposable Element	RepeatMasker Database,Dfam
MLT2C2	LTR	ERVL	x	x		yes	Transposable Element	RepeatMasker Database,Dfam
Ricksha_c	DNA	MULE-MuDR	x	x		yes	Transposons	RepeatMasker Database
MLT1G3	LTR	ERVL-MaLR	x	x		yes	Transposable Element	RepeatMasker Database,Dfam
(TAGA)n	Simple_repeat	Simple_repeat	x	x	x	no	Not Transposable Element	RepeatMasker Database,Dfam
(ATCA)n	Simple_repeat	Simple_repeat	x			no	Not Transposable Element	RepeatMasker Database,Dfam
CR1-16_AMi	LINE	CR1	x			yes	Transposable Element	RepeatMasker Database,Dfam
(CCAGC)n	Simple_repeat	Simple_repeat	x			no	Not Transposable Element	RepeatMasker Database,Dfam
MER96B	DNA	hAT-Tip100	x	x		yes	Transposons	RepeatMasker Database
(CACTCA)n	Simple_repeat	Simple_repeat	x			no	Not Transposable Element	RepeatMasker Database,Dfam
(AAGCAG)n	Simple_repeat	Simple_repeat	x			no	Not Transposable Element	RepeatMasker Database,Dfam
(GAGCTGG)n	Simple_repeat	Simple_repeat	x			no	Not Transposable Element	RepeatMasker Database,Dfam
(ACC)n	Simple_repeat	Simple_repeat	x			no	Not Transposable Element	RepeatMasker Database,Dfam
(TTACTT)n	Simple_repeat	Simple_repeat	x			no	Not Transposable Element	RepeatMasker Database,Dfam
LTR1F	LTR	ERV1	x			yes	Transposable Element	RepeatMasker Database,Dfam
UCON57	Unknown	Unknown	x			no	Unknown Class Repeats	RepeatMasker Database,Dfam
(GCCCAGTGCC)n	Simple_repeat	Simple_repeat	x			no	Not Transposable Element	RepeatMasker Database,Dfam
Charlie24	DNA	hAT-Charlie	x	x		yes	Transposons	RepeatMasker Database
(GGTGAG)n	Simple_repeat	Simple_repeat	x			no	Not Transposable Element	RepeatMasker Database,Dfam
(TGGCCTG)n	Simple_repeat	Simple_repeat	x			no	Not Transposable Element	RepeatMasker Database,Dfam
(AGGG)n	Simple_repeat	Simple_repeat	x			no	Not Transposable Element	RepeatMasker Database,Dfam
(GCCTCCG)n	Simple_repeat	Simple_repeat	x			no	Not Transposable Element	RepeatMasker Database,Dfam
(TAATT)n	Simple_repeat	Simple_repeat	x			no	Not Transposable Element	RepeatMasker Database,Dfam
(GAGCGG)n	Simple_repeat	Simple_repeat	x			no	Not Transposable Element	RepeatMasker Database,Dfam
(AGA)n	Simple_repeat	Simple_repeat	x			no	Not Transposable Element	RepeatMasker Database,Dfam
(TATTTT)n	Simple_repeat	Simple_repeat	x			no	Not Transposable Element	RepeatMasker Database,Dfam
MER75B	DNA	PiggyBac	x			yes	Transposons	RepeatMasker Database
(AAACA)n	Simple_repeat	Simple_repeat	x			no	Not Transposable Element	RepeatMasker Database,Dfam
(AATTT)n	Simple_repeat	Simple_repeat	x			no	Not Transposable Element	RepeatMasker Database,Dfam
(CACACACG)n	Simple_repeat	Simple_repeat	x			no	Not Transposable Element	RepeatMasker Database,Dfam
(TATAT)n	Simple_repeat	Simple_repeat	x			no	Not Transposable Element	RepeatMasker Database,Dfam
(TTATGCA)n	Simple_repeat	Simple_repeat	x			no	Not Transposable Element	RepeatMasker Database,Dfam
(ATAGTA)n	Simple_repeat	Simple_repeat	x			no	Not Transposable Element	RepeatMasker Database,Dfam
5S	rRNA	rRNA	x	x	x	no	Not Transposable Element	RepeatMasker Database,Dfam
(GTGGTA)n	Simple_repeat	Simple_repeat	x			no	Not Transposable Element	RepeatMasker Database,Dfam
(TGTAT)n	Simple_repeat	Simple_repeat	x			no	Not Transposable Element	RepeatMasker Database,Dfam
(GGAA)n	Simple_repeat	Simple_repeat	x	x	x	no	Not Transposable Element	RepeatMasker Database,Dfam
(CCCTCTG)n	Simple_repeat	Simple_repeat	x			no	Not Transposable Element	RepeatMasker Database,Dfam
(TATTG)n	Simple_repeat	Simple_repeat	x	x	x	no	Not Transposable Element	RepeatMasker Database,Dfam
L1MA4A	LINE	L1	x	x		yes	Transposable Element	RepeatMasker Database,Dfam
(GGT)n	Simple_repeat	Simple_repeat	x			no	Not Transposable Element	RepeatMasker Database,Dfam
(AATACC)n	Simple_repeat	Simple_repeat	x			no	Not Transposable Element	RepeatMasker Database,Dfam
(ATATAT)n	Simple_repeat	Simple_repeat	x			no	Not Transposable Element	RepeatMasker Database,Dfam
(ATA)n	Simple_repeat	Simple_repeat	x			no	Not Transposable Element	RepeatMasker Database,Dfam
Tigger3b	DNA	TcMar-Tigger	x			yes	Transposons	RepeatMasker Database
(CAAA)n	Simple_repeat	Simple_repeat	x	x	x	no	Not Transposable Element	RepeatMasker Database,Dfam
tRNA-Glu-GAG_	tRNA	tRNA	x	x	x	no	Not Transposable Element	RepeatMasker Database,Dfam
(AATAACAA)n	Simple_repeat	Simple_repeat	x			no	Not Transposable Element	RepeatMasker Database,Dfam
polypurine	Low_complexity	Low_complexity	x	x	x	no	Not Transposable Element	RepeatMasker Database,Dfam
Zaphod	DNA	hAT-Tip100	x	x		yes	Transposons	RepeatMasker Database
MER84	LTR	ERV1	x			yes	Transposable Element	RepeatMasker Database,Dfam
MER84-int	LTR	ERV1	x			yes	Transposable Element	RepeatMasker Database,Dfam
(GCGT)n	Simple_repeat	Simple_repeat	x			no	Not Transposable Element	RepeatMasker Database,Dfam
HY1	scRNA	scRNA	x	x	x	no	Not Transposable Element	RepeatMasker Database
(CATCAC)n	Simple_repeat	Simple_repeat	x			no	Not Transposable Element	RepeatMasker Database,Dfam
(TCGCGC)n	Simple_repeat	Simple_repeat	x			no	Not Transposable Element	RepeatMasker Database,Dfam
(TTATAT)n	Simple_repeat	Simple_repeat	x			no	Not Transposable Element	RepeatMasker Database,Dfam
(TTT)n	Simple_repeat	Simple_repeat	x			no	Not Transposable Element	RepeatMasker Database,Dfam
(TAATAG)n	Simple_repeat	Simple_repeat	x			no	Not Transposable Element	RepeatMasker Database,Dfam
Charlie10	DNA	hAT-Charlie	x	x		yes	Transposons	RepeatMasker Database
LTR9D	LTR	ERV1	x	x		yes	Transposable Element	RepeatMasker Database,Dfam
SVA_F	Retroposon	SVA	x			yes	Retroelements	RepeatMasker Database,Dfam
(ATCTGAA)n	Simple_repeat	Simple_repeat	x			no	Not Transposable Element	RepeatMasker Database,Dfam
Charlie26a	DNA	hAT-Charlie	x	x		yes	Transposons	RepeatMasker Database
Charlie21a	DNA	hAT-Charlie	x	x		yes	Transposons	RepeatMasker Database
(TTAATAA)n	Simple_repeat	Simple_repeat	x			no	Not Transposable Element	RepeatMasker Database,Dfam
(CTTTCTC)n	Simple_repeat	Simple_repeat	x			no	Not Transposable Element	RepeatMasker Database,Dfam
(GGCCAG)n	Simple_repeat	Simple_repeat	x			no	Not Transposable Element	RepeatMasker Database,Dfam
(AACA)n	Simple_repeat	Simple_repeat	x			no	Not Transposable Element	RepeatMasker Database,Dfam
(ATGTAT)n	Simple_repeat	Simple_repeat	x			no	Not Transposable Element	RepeatMasker Database,Dfam
(TTTTTA)n	Simple_repeat	Simple_repeat	x	x	x	no	Not Transposable Element	RepeatMasker Database,Dfam
(CAGG)n	Simple_repeat	Simple_repeat	x	x	x	no	Not Transposable Element	RepeatMasker Database,Dfam
(AGGGG)n	Simple_repeat	Simple_repeat	x			no	Not Transposable Element	RepeatMasker Database,Dfam
LTR29	LTR	ERV1	x	x		yes	Transposable Element	RepeatMasker Database,Dfam
SVA_B	Retroposon	SVA	x			yes	Retroelements	RepeatMasker Database,Dfam
(AATAGAA)n	Simple_repeat	Simple_repeat	x			no	Not Transposable Element	RepeatMasker Database,Dfam
(ATATTAA)n	Simple_repeat	Simple_repeat	x			no	Not Transposable Element	RepeatMasker Database,Dfam
(AAGG)n	Simple_repeat	Simple_repeat	x			no	Not Transposable Element	RepeatMasker Database,Dfam
Charlie10a	DNA	hAT-Charlie	x	x		yes	Transposons	RepeatMasker Database
(CCGAGA)n	Simple_repeat	Simple_repeat	x			no	Not Transposable Element	RepeatMasker Database,Dfam
(CCTGGTCA)n	Simple_repeat	Simple_repeat	x			no	Not Transposable Element	RepeatMasker Database,Dfam
LTR86C	LTR	ERVL	x	x		yes	Transposable Element	RepeatMasker Database,Dfam
(GGCACA)n	Simple_repeat	Simple_repeat	x			no	Not Transposable Element	RepeatMasker Database,Dfam
(GGTGGA)n	Simple_repeat	Simple_repeat	x			no	Not Transposable Element	RepeatMasker Database,Dfam
(GCTCCC)n	Simple_repeat	Simple_repeat	x			no	Not Transposable Element	RepeatMasker Database,Dfam
(TTCTCC)n	Simple_repeat	Simple_repeat	x	x	x	no	Not Transposable Element	RepeatMasker Database,Dfam
U5	snRNA	snRNA	x	x	x	no	Not Transposable Element	RepeatMasker Database,Dfam
(CCTCACTA)n	Simple_repeat	Simple_repeat	x			no	Not Transposable Element	RepeatMasker Database,Dfam
(CCTA)n	Simple_repeat	Simple_repeat	x	x	x	no	Not Transposable Element	RepeatMasker Database,Dfam
L1M	LINE	L1	x	x		yes	Transposable Element	RepeatMasker Database,Dfam
(GGCCCC)n	Simple_repeat	Simple_repeat	x			no	Not Transposable Element	RepeatMasker Database,Dfam
(AATAAA)n	Simple_repeat	Simple_repeat	x			no	Not Transposable Element	RepeatMasker Database,Dfam
Charlie2a	DNA	hAT-Charlie	x	x		yes	Transposons	RepeatMasker Database
(CCAGGAG)n	Simple_repeat	Simple_repeat	x			no	Not Transposable Element	RepeatMasker Database,Dfam
(AAGAAAA)n	Simple_repeat	Simple_repeat	x			no	Not Transposable Element	RepeatMasker Database,Dfam
(ATTAA)n	Simple_repeat	Simple_repeat	x			no	Not Transposable Element	RepeatMasker Database,Dfam
SVA_E	Retroposon	SVA	x			yes	Retroelements	RepeatMasker Database,Dfam
(TTCAC)n	Simple_repeat	Simple_repeat	x			no	Not Transposable Element	RepeatMasker Database,Dfam
MER104	DNA	TcMar-Tc2	x	x		yes	Transposons	RepeatMasker Database
(AAGAA)n	Simple_repeat	Simple_repeat	x			no	Not Transposable Element	RepeatMasker Database,Dfam
(AATAATA)n	Simple_repeat	Simple_repeat	x			no	Not Transposable Element	RepeatMasker Database,Dfam
Kanga11a	DNA	TcMar-Tc2	x	x		yes	Transposons	RepeatMasker Database
MER5C1	DNA	hAT-Charlie	x	x		yes	Transposons	RepeatMasker Database
(AATGAA)n	Simple_repeat	Simple_repeat	x			no	Not Transposable Element	RepeatMasker Database,Dfam
(AATTAA)n	Simple_repeat	Simple_repeat	x			no	Not Transposable Element	RepeatMasker Database,Dfam
(AATAAGA)n	Simple_repeat	Simple_repeat	x			no	Not Transposable Element	RepeatMasker Database,Dfam
Charlie23a	DNA	hAT-Charlie	x	x		yes	Transposons	RepeatMasker Database
(TTATC)n	Simple_repeat	Simple_repeat	x			no	Not Transposable Element	RepeatMasker Database,Dfam
MamRep1151	LTR?	LTR?	x	x		yes	Transposable Element	RepeatMasker Database
Tigger9a	DNA	TcMar-Tigger	x	x		yes	Transposons	RepeatMasker Database
(TCTTTG)n	Simple_repeat	Simple_repeat	x			no	Not Transposable Element	RepeatMasker Database,Dfam
Charlie17	DNA	hAT-Charlie	x	x		yes	Transposons	RepeatMasker Database
(CATACTA)n	Simple_repeat	Simple_repeat	x			no	Not Transposable Element	RepeatMasker Database,Dfam
(TCAA)n	Simple_repeat	Simple_repeat	x			no	Not Transposable Element	RepeatMasker Database,Dfam
(GGCCGCT)n	Simple_repeat	Simple_repeat	x			no	Not Transposable Element	RepeatMasker Database,Dfam
(ATATTA)n	Simple_repeat	Simple_repeat	x			no	Not Transposable Element	RepeatMasker Database,Dfam
(TTTATA)n	Simple_repeat	Simple_repeat	x			no	Not Transposable Element	RepeatMasker Database,Dfam
L1MCb	LINE	L1	x	x		yes	Transposable Element	RepeatMasker Database,Dfam
(TAATGA)n	Simple_repeat	Simple_repeat	x			no	Not Transposable Element	RepeatMasker Database,Dfam
(AAG)n	Simple_repeat	Simple_repeat	x			no	Not Transposable Element	RepeatMasker Database,Dfam
(CCGCCCC)n	Simple_repeat	Simple_repeat	x			no	Not Transposable Element	RepeatMasker Database,Dfam
(CTCT)n	Simple_repeat	Simple_repeat	x			no	Not Transposable Element	RepeatMasker Database,Dfam
(GGCT)n	Simple_repeat	Simple_repeat	x			no	Not Transposable Element	RepeatMasker Database,Dfam
(CTTA)n	Simple_repeat	Simple_repeat	x	x	x	no	Not Transposable Element	RepeatMasker Database,Dfam
(GCGCGG)n	Simple_repeat	Simple_repeat	x			no	Not Transposable Element	RepeatMasker Database,Dfam
MER51B	LTR	ERV1	x			yes	Transposable Element	RepeatMasker Database,Dfam
(TTTTTAA)n	Simple_repeat	Simple_repeat	x			no	Not Transposable Element	RepeatMasker Database,Dfam
HERV9-int	LTR	ERV1	x			yes	Transposable Element	RepeatMasker Database,Dfam
LTR47A	LTR	ERVL	x			yes	Transposable Element	RepeatMasker Database,Dfam
MER9a3	LTR	ERVK	x			yes	Transposable Element	RepeatMasker Database,Dfam
LTR82A	LTR	ERVL	x	x		yes	Transposable Element	RepeatMasker Database,Dfam
LTR21A	LTR	ERV1	x			yes	Transposable Element	RepeatMasker Database,Dfam
LTR77	LTR	ERV1	x	x		yes	Transposable Element	RepeatMasker Database,Dfam
LTR61	LTR	ERV1	x			yes	Transposable Element	RepeatMasker Database,Dfam
(AAAACT)n	Simple_repeat	Simple_repeat	x			no	Not Transposable Element	RepeatMasker Database,Dfam
MER106B	DNA	hAT-Charlie	x	x		yes	Transposons	RepeatMasker Database
(TTCTAC)n	Simple_repeat	Simple_repeat	x			no	Not Transposable Element	RepeatMasker Database,Dfam
(TGCCCCC)n	Simple_repeat	Simple_repeat	x			no	Not Transposable Element	RepeatMasker Database,Dfam
Charlie7a	DNA	hAT-Charlie	x	x		yes	Transposons	RepeatMasker Database
(GCCCCGA)n	Simple_repeat	Simple_repeat	x			no	Not Transposable Element	RepeatMasker Database,Dfam
(CAGCA)n	Simple_repeat	Simple_repeat	x			no	Not Transposable Element	RepeatMasker Database,Dfam
LTR56	LTR	ERV1	x			yes	Transposable Element	RepeatMasker Database,Dfam
(CTTTTT)n	Simple_repeat	Simple_repeat	x			no	Not Transposable Element	RepeatMasker Database,Dfam
MER4C	LTR	ERV1	x			yes	Transposable Element	RepeatMasker Database,Dfam
MER41E	LTR	ERV1	x			yes	Transposable Element	RepeatMasker Database,Dfam
AluYe6	SINE	Alu	x			yes	Transposable Element	RepeatMasker Database,Dfam
HERVFH19-int	LTR	ERV1	x			yes	Transposable Element	RepeatMasker Database,Dfam
MER110A	LTR	ERV1	x	x		yes	Transposable Element	RepeatMasker Database,Dfam
(GGTGT)n	Simple_repeat	Simple_repeat	x			no	Not Transposable Element	RepeatMasker Database,Dfam
AluYd8	SINE	Alu	x			yes	Transposable Element	RepeatMasker Database,Dfam
MER11D	LTR	ERVK	x			yes	Transposable Element	RepeatMasker Database,Dfam
(GCCCAGA)n	Simple_repeat	Simple_repeat	x			no	Not Transposable Element	RepeatMasker Database,Dfam
hAT-N1_Mam	DNA	hAT-Tip100	x	x		yes	Transposons	RepeatMasker Database
MamGypLTR3a	LTR	Gypsy	x	x		yes	Transposable Element	RepeatMasker Database,Dfam
LTR26E	LTR	ERV1	x			yes	Transposable Element	RepeatMasker Database,Dfam
(AAAGAA)n	Simple_repeat	Simple_repeat	x			no	Not Transposable Element	RepeatMasker Database,Dfam
(CGGG)n	Simple_repeat	Simple_repeat	x	x	x	no	Not Transposable Element	RepeatMasker Database,Dfam
(AAAAAC)n	Simple_repeat	Simple_repeat	x			no	Not Transposable Element	RepeatMasker Database,Dfam
(TTCCTC)n	Simple_repeat	Simple_repeat	x			no	Not Transposable Element	RepeatMasker Database,Dfam
(CGCTG)n	Simple_repeat	Simple_repeat	x	x	x	no	Not Transposable Element	RepeatMasker Database,Dfam
(TTTATTT)n	Simple_repeat	Simple_repeat	x			no	Not Transposable Element	RepeatMasker Database,Dfam
MamRep488	DNA	hAT-Tip100	x	x		yes	Transposons	RepeatMasker Database
(CGCGCCC)n	Simple_repeat	Simple_repeat	x			no	Not Transposable Element	RepeatMasker Database,Dfam
(GGGGC)n	Simple_repeat	Simple_repeat	x			no	Not Transposable Element	RepeatMasker Database,Dfam
(CAGGCGC)n	Simple_repeat	Simple_repeat	x			no	Not Transposable Element	RepeatMasker Database,Dfam
MLT2B5	LTR	ERVL	x	x		yes	Transposable Element	RepeatMasker Database,Dfam
(TAGAG)n	Simple_repeat	Simple_repeat	x			no	Not Transposable Element	RepeatMasker Database,Dfam
(CTCCTCC)n	Simple_repeat	Simple_repeat	x			no	Not Transposable Element	RepeatMasker Database,Dfam
(CCCACC)n	Simple_repeat	Simple_repeat	x			no	Not Transposable Element	RepeatMasker Database,Dfam
X7C_LINE	LINE	CR1	x	x		yes	Transposable Element	RepeatMasker Database,Dfam
(TCTCTG)n	Simple_repeat	Simple_repeat	x	x	x	no	Not Transposable Element	RepeatMasker Database,Dfam
(AGGCTGC)n	Simple_repeat	Simple_repeat	x			no	Not Transposable Element	RepeatMasker Database,Dfam
(CTTTTG)n	Simple_repeat	Simple_repeat	x			no	Not Transposable Element	RepeatMasker Database,Dfam
Zaphod2	DNA	hAT-Tip100	x	x		yes	Transposons	RepeatMasker Database
(ACCCCCA)n	Simple_repeat	Simple_repeat	x			no	Not Transposable Element	RepeatMasker Database,Dfam
(CCCTGT)n	Simple_repeat	Simple_repeat	x			no	Not Transposable Element	RepeatMasker Database,Dfam
(AGCAC)n	Simple_repeat	Simple_repeat	x			no	Not Transposable Element	RepeatMasker Database,Dfam
(ACAAA)n	Simple_repeat	Simple_repeat	x			no	Not Transposable Element	RepeatMasker Database,Dfam
(AGGC)n	Simple_repeat	Simple_repeat	x			no	Not Transposable Element	RepeatMasker Database,Dfam
(CCTCCAG)n	Simple_repeat	Simple_repeat	x			no	Not Transposable Element	RepeatMasker Database,Dfam
(AAACAC)n	Simple_repeat	Simple_repeat	x			no	Not Transposable Element	RepeatMasker Database,Dfam
LTR9	LTR	ERV1	x	x		yes	Transposable Element	RepeatMasker Database,Dfam
LTR60B	LTR	ERV1	x			yes	Transposable Element	RepeatMasker Database,Dfam
LTR2	LTR	ERV1	x			yes	Transposable Element	RepeatMasker Database,Dfam
(CGGCGA)n	Simple_repeat	Simple_repeat	x			no	Not Transposable Element	RepeatMasker Database,Dfam
(ATATTC)n	Simple_repeat	Simple_repeat	x			no	Not Transposable Element	RepeatMasker Database,Dfam
(GCCCCTG)n	Simple_repeat	Simple_repeat	x			no	Not Transposable Element	RepeatMasker Database,Dfam
MER57C1	LTR	ERV1	x			yes	Transposable Element	RepeatMasker Database,Dfam
(CCTGCT)n	Simple_repeat	Simple_repeat	x			no	Not Transposable Element	RepeatMasker Database,Dfam
(CCTATT)n	Simple_repeat	Simple_repeat	x			no	Not Transposable Element	RepeatMasker Database,Dfam
MER21-int	LTR	ERVL	x	x		yes	Transposable Element	RepeatMasker Database,Dfam
AluYi6_4d	SINE	Alu	x			yes	Transposable Element	RepeatMasker Database,Dfam
(TAAT)n	Simple_repeat	Simple_repeat	x			no	Not Transposable Element	RepeatMasker Database,Dfam
(GTGGG)n	Simple_repeat	Simple_repeat	x			no	Not Transposable Element	RepeatMasker Database,Dfam
(ACCCTG)n	Simple_repeat	Simple_repeat	x			no	Not Transposable Element	RepeatMasker Database,Dfam
(GCCTGGC)n	Simple_repeat	Simple_repeat	x			no	Not Transposable Element	RepeatMasker Database,Dfam
SVA_C	Retroposon	SVA	x			yes	Retroelements	RepeatMasker Database,Dfam
Tigger4	DNA	TcMar-Tigger	x			yes	Transposons	RepeatMasker Database
MER47C	DNA	TcMar-Tigger	x	x		yes	Transposons	RepeatMasker Database
(TTCTTT)n	Simple_repeat	Simple_repeat	x			no	Not Transposable Element	RepeatMasker Database,Dfam
SVA_A	Retroposon	SVA	x			yes	Retroelements	RepeatMasker Database,Dfam
(GGGCG)n	Simple_repeat	Simple_repeat	x			no	Not Transposable Element	RepeatMasker Database,Dfam
(ACA)n	Simple_repeat	Simple_repeat	x			no	Not Transposable Element	RepeatMasker Database,Dfam
7SK	RNA	RNA	x	x		no	Not Transposable Element	RepeatMasker Database,Dfam
LTR83	LTR	ERVL	x	x		yes	Transposable Element	RepeatMasker Database,Dfam
(TAAAT)n	Simple_repeat	Simple_repeat	x			no	Not Transposable Element	RepeatMasker Database,Dfam
LTR1D1	LTR	ERV1	x			yes	Transposable Element	RepeatMasker Database,Dfam
LTR51	LTR	ERV1	x			yes	Transposable Element	RepeatMasker Database,Dfam
HUERS-P1-int	LTR	ERV1	x			yes	Transposable Element	RepeatMasker Database,Dfam
(CCCCTC)n	Simple_repeat	Simple_repeat	x			no	Not Transposable Element	RepeatMasker Database,Dfam
(TTTTTTTATT)n	Simple_repeat	Simple_repeat	x			no	Not Transposable Element	RepeatMasker Database,Dfam
Kanga1c	DNA	TcMar-Tc2	x	x		yes	Transposons	RepeatMasker Database
(GTAT)n	Simple_repeat	Simple_repeat	x			no	Not Transposable Element	RepeatMasker Database,Dfam
(TATAC)n	Simple_repeat	Simple_repeat	x			no	Not Transposable Element	RepeatMasker Database,Dfam
(TCTCTCTGTC)n	Simple_repeat	Simple_repeat	x			no	Not Transposable Element	RepeatMasker Database,Dfam
(TTCATT)n	Simple_repeat	Simple_repeat	x			no	Not Transposable Element	RepeatMasker Database,Dfam
(TCAGCC)n	Simple_repeat	Simple_repeat	x			no	Not Transposable Element	RepeatMasker Database,Dfam
(CTGTGC)n	Simple_repeat	Simple_repeat	x			no	Not Transposable Element	RepeatMasker Database,Dfam
(TTGGT)n	Simple_repeat	Simple_repeat	x			no	Not Transposable Element	RepeatMasker Database,Dfam
(TATATAT)n	Simple_repeat	Simple_repeat	x			no	Not Transposable Element	RepeatMasker Database,Dfam
(CACCGCC)n	Simple_repeat	Simple_repeat	x			no	Not Transposable Element	RepeatMasker Database,Dfam
(CTGTTTT)n	Simple_repeat	Simple_repeat	x			no	Not Transposable Element	RepeatMasker Database,Dfam
(TTAAT)n	Simple_repeat	Simple_repeat	x			no	Not Transposable Element	RepeatMasker Database,Dfam
(CTCTTTC)n	Simple_repeat	Simple_repeat	x			no	Not Transposable Element	RepeatMasker Database,Dfam
Tigger12c	DNA	TcMar-Tigger	x	x		yes	Transposons	RepeatMasker Database
X7D_LINE	LINE	CR1	x	x		yes	Transposable Element	RepeatMasker Database,Dfam
Tigger10	DNA	TcMar-Tigger	x	x		yes	Transposons	RepeatMasker Database
(TTAAA)n	Simple_repeat	Simple_repeat	x	x	x	no	Not Transposable Element	RepeatMasker Database,Dfam
MER106A	DNA	hAT-Charlie	x	x		yes	Transposons	RepeatMasker Database
(GAA)n	Simple_repeat	Simple_repeat	x	x	x	no	Not Transposable Element	RepeatMasker Database,Dfam
(TGCTTT)n	Simple_repeat	Simple_repeat	x			no	Not Transposable Element	RepeatMasker Database,Dfam
(TGTCTT)n	Simple_repeat	Simple_repeat	x			no	Not Transposable Element	RepeatMasker Database,Dfam
(AATTTTT)n	Simple_repeat	Simple_repeat	x			no	Not Transposable Element	RepeatMasker Database,Dfam
(TTCAG)n	Simple_repeat	Simple_repeat	x			no	Not Transposable Element	RepeatMasker Database,Dfam
(TATAAA)n	Simple_repeat	Simple_repeat	x			no	Not Transposable Element	RepeatMasker Database,Dfam
LTR84a	LTR	ERVL	x	x		yes	Transposable Element	RepeatMasker Database,Dfam
(ACAGAAT)n	Simple_repeat	Simple_repeat	x			no	Not Transposable Element	RepeatMasker Database,Dfam
Tigger16b	DNA	TcMar-Tigger	x	x		yes	Transposons	RepeatMasker Database
(TTTTGTT)n	Simple_repeat	Simple_repeat	x			no	Not Transposable Element	RepeatMasker Database,Dfam
(TTGTTT)n	Simple_repeat	Simple_repeat	x			no	Not Transposable Element	RepeatMasker Database,Dfam
(AAAGA)n	Simple_repeat	Simple_repeat	x			no	Not Transposable Element	RepeatMasker Database,Dfam
(TTGA)n	Simple_repeat	Simple_repeat	x			no	Not Transposable Element	RepeatMasker Database,Dfam
(AGTAA)n	Simple_repeat	Simple_repeat	x			no	Not Transposable Element	RepeatMasker Database,Dfam
UCON14	DNA?	DNA?	x	x		yes	Transposons	RepeatMasker Database,Dfam
UCON70	Unknown	Unknown	x			no	Unknown Class Repeats	RepeatMasker Database,Dfam
UCON29	DNA	Kolobok	x	x		yes	Transposons	RepeatMasker Database
Charlie13a	DNA	hAT-Charlie	x	x		yes	Transposons	RepeatMasker Database
MLT2F	LTR	ERVL	x	x		yes	Transposable Element	RepeatMasker Database,Dfam
(ATAATTT)n	Simple_repeat	Simple_repeat	x			no	Not Transposable Element	RepeatMasker Database,Dfam
L2-1_AMi	LINE	L2	x			yes	Transposable Element	RepeatMasker Database,Dfam
(TATCTA)n	Simple_repeat	Simple_repeat	x			no	Not Transposable Element	RepeatMasker Database,Dfam
(TTATACA)n	Simple_repeat	Simple_repeat	x			no	Not Transposable Element	RepeatMasker Database,Dfam
(GTCCCTG)n	Simple_repeat	Simple_repeat	x			no	Not Transposable Element	RepeatMasker Database,Dfam
(TCT)n	Simple_repeat	Simple_repeat	x			no	Not Transposable Element	RepeatMasker Database,Dfam
(TCGTCG)n	Simple_repeat	Simple_repeat	x			no	Not Transposable Element	RepeatMasker Database,Dfam
(GGGCGG)n	Simple_repeat	Simple_repeat	x			no	Not Transposable Element	RepeatMasker Database,Dfam
(GGCAGA)n	Simple_repeat	Simple_repeat	x			no	Not Transposable Element	RepeatMasker Database,Dfam
(CCTTCC)n	Simple_repeat	Simple_repeat	x			no	Not Transposable Element	RepeatMasker Database,Dfam
(CGCC)n	Simple_repeat	Simple_repeat	x			no	Not Transposable Element	RepeatMasker Database,Dfam
(CCGCCCT)n	Simple_repeat	Simple_repeat	x			no	Not Transposable Element	RepeatMasker Database,Dfam
(CTCTCCT)n	Simple_repeat	Simple_repeat	x			no	Not Transposable Element	RepeatMasker Database,Dfam
(ACCCTC)n	Simple_repeat	Simple_repeat	x			no	Not Transposable Element	RepeatMasker Database,Dfam
(TCCCCCC)n	Simple_repeat	Simple_repeat	x			no	Not Transposable Element	RepeatMasker Database,Dfam
(CGCCCGC)n	Simple_repeat	Simple_repeat	x			no	Not Transposable Element	RepeatMasker Database,Dfam
(GCGG)n	Simple_repeat	Simple_repeat	x			no	Not Transposable Element	RepeatMasker Database,Dfam
(CGGCCC)n	Simple_repeat	Simple_repeat	x			no	Not Transposable Element	RepeatMasker Database,Dfam
(GCGCCC)n	Simple_repeat	Simple_repeat	x			no	Not Transposable Element	RepeatMasker Database,Dfam
(CCGCTGC)n	Simple_repeat	Simple_repeat	x			no	Not Transposable Element	RepeatMasker Database,Dfam
(CTGCCCC)n	Simple_repeat	Simple_repeat	x			no	Not Transposable Element	RepeatMasker Database,Dfam
(CCCTGC)n	Simple_repeat	Simple_repeat	x			no	Not Transposable Element	RepeatMasker Database,Dfam
(ACT)n	Simple_repeat	Simple_repeat	x			no	Not Transposable Element	RepeatMasker Database,Dfam
(CGCT)n	Simple_repeat	Simple_repeat	x			no	Not Transposable Element	RepeatMasker Database,Dfam
UCON105	Unknown	Unknown	x			no	Unknown Class Repeats	RepeatMasker Database,Dfam
(GCCCCAC)n	Simple_repeat	Simple_repeat	x			no	Not Transposable Element	RepeatMasker Database,Dfam
(TACATG)n	Simple_repeat	Simple_repeat	x			no	Not Transposable Element	RepeatMasker Database,Dfam
Cheshire	DNA	hAT-Charlie	x	x		yes	Transposons	RepeatMasker Database
UCON81	DNA	hAT-Charlie	x			yes	Transposons	RepeatMasker Database
(TTATTTC)n	Simple_repeat	Simple_repeat	x			no	Not Transposable Element	RepeatMasker Database,Dfam
(TCTTG)n	Simple_repeat	Simple_repeat	x	x	x	no	Not Transposable Element	RepeatMasker Database,Dfam
(ACCTCC)n	Simple_repeat	Simple_repeat	x			no	Not Transposable Element	RepeatMasker Database,Dfam
(GCCTT)n	Simple_repeat	Simple_repeat	x			no	Not Transposable Element	RepeatMasker Database,Dfam
(GAAG)n	Simple_repeat	Simple_repeat	x			no	Not Transposable Element	RepeatMasker Database,Dfam
(GCAGAGC)n	Simple_repeat	Simple_repeat	x			no	Not Transposable Element	RepeatMasker Database,Dfam
LTR84b	LTR	ERVL	x	x		yes	Transposable Element	RepeatMasker Database,Dfam
LTR26C	LTR	ERV1	x			yes	Transposable Element	RepeatMasker Database,Dfam
(TTTTTC)n	Simple_repeat	Simple_repeat	x			no	Not Transposable Element	RepeatMasker Database,Dfam
(AGTAAC)n	Simple_repeat	Simple_repeat	x			no	Not Transposable Element	RepeatMasker Database,Dfam
MER2B	DNA	TcMar-Tigger	x	x		yes	Transposons	RepeatMasker Database
(AAACC)n	Simple_repeat	Simple_repeat	x			no	Not Transposable Element	RepeatMasker Database,Dfam
(TTTAAT)n	Simple_repeat	Simple_repeat	x			no	Not Transposable Element	RepeatMasker Database,Dfam
(CAAGGA)n	Simple_repeat	Simple_repeat	x			no	Not Transposable Element	RepeatMasker Database,Dfam
UCON77	Unknown	Unknown	x			no	Unknown Class Repeats	RepeatMasker Database,Dfam
(TAC)n	Simple_repeat	Simple_repeat	x			no	Not Transposable Element	RepeatMasker Database,Dfam
(GTTATT)n	Simple_repeat	Simple_repeat	x			no	Not Transposable Element	RepeatMasker Database,Dfam
Charlie13b	DNA	hAT-Charlie	x	x		yes	Transposons	RepeatMasker Database
CR1-8_Crp	LINE	CR1	x			yes	Transposable Element	RepeatMasker Database,Dfam
(AGCC)n	Simple_repeat	Simple_repeat	x			no	Not Transposable Element	RepeatMasker Database,Dfam
(GGCTGG)n	Simple_repeat	Simple_repeat	x			no	Not Transposable Element	RepeatMasker Database,Dfam
(TACAC)n	Simple_repeat	Simple_repeat	x			no	Not Transposable Element	RepeatMasker Database,Dfam
(TATG)n	Simple_repeat	Simple_repeat	x	x	x	no	Not Transposable Element	RepeatMasker Database,Dfam
(CCCACTC)n	Simple_repeat	Simple_repeat	x			no	Not Transposable Element	RepeatMasker Database,Dfam
LTR16	LTR	ERVL	x			yes	Transposable Element	RepeatMasker Database,Dfam
(ATCCCC)n	Simple_repeat	Simple_repeat	x			no	Not Transposable Element	RepeatMasker Database,Dfam
LTR43B	LTR	ERV1	x			yes	Transposable Element	RepeatMasker Database,Dfam
(CTGCCAG)n	Simple_repeat	Simple_repeat	x			no	Not Transposable Element	RepeatMasker Database,Dfam
(ACCCA)n	Simple_repeat	Simple_repeat	x			no	Not Transposable Element	RepeatMasker Database,Dfam
(TCTCTCCT)n	Simple_repeat	Simple_repeat	x			no	Not Transposable Element	RepeatMasker Database,Dfam
HERVIP10FH-int	LTR	ERV1	x			yes	Transposable Element	RepeatMasker Database,Dfam
(CTGCC)n	Simple_repeat	Simple_repeat	x			no	Not Transposable Element	RepeatMasker Database,Dfam
(GGCCCA)n	Simple_repeat	Simple_repeat	x			no	Not Transposable Element	RepeatMasker Database,Dfam
LTR103_Mam	LTR	ERV1?	x	x		yes	Transposable Element	RepeatMasker Database,Dfam
(TGCACG)n	Simple_repeat	Simple_repeat	x			no	Not Transposable Element	RepeatMasker Database,Dfam
(TGTATA)n	Simple_repeat	Simple_repeat	x			no	Not Transposable Element	RepeatMasker Database,Dfam
LTR47B2	LTR	ERVL	x			yes	Transposable Element	RepeatMasker Database,Dfam
(AATTTTA)n	Simple_repeat	Simple_repeat	x			no	Not Transposable Element	RepeatMasker Database,Dfam
(GGCTCCT)n	Simple_repeat	Simple_repeat	x			no	Not Transposable Element	RepeatMasker Database,Dfam
(TCCCCA)n	Simple_repeat	Simple_repeat	x			no	Not Transposable Element	RepeatMasker Database,Dfam
(TCAGCCC)n	Simple_repeat	Simple_repeat	x			no	Not Transposable Element	RepeatMasker Database,Dfam
(GCCCCAT)n	Simple_repeat	Simple_repeat	x			no	Not Transposable Element	RepeatMasker Database,Dfam
(CAGCTGG)n	Simple_repeat	Simple_repeat	x			no	Not Transposable Element	RepeatMasker Database,Dfam
(TCCTCCC)n	Simple_repeat	Simple_repeat	x			no	Not Transposable Element	RepeatMasker Database,Dfam
(AGCCCAG)n	Simple_repeat	Simple_repeat	x			no	Not Transposable Element	RepeatMasker Database,Dfam
(TGTTTT)n	Simple_repeat	Simple_repeat	x			no	Not Transposable Element	RepeatMasker Database,Dfam
(ATCACC)n	Simple_repeat	Simple_repeat	x			no	Not Transposable Element	RepeatMasker Database,Dfam
(GGCTCTAGAT)n	Simple_repeat	Simple_repeat	x			no	Not Transposable Element	RepeatMasker Database,Dfam
(TATGTG)n	Simple_repeat	Simple_repeat	x			no	Not Transposable Element	RepeatMasker Database,Dfam
(CTCCT)n	Simple_repeat	Simple_repeat	x			no	Not Transposable Element	RepeatMasker Database,Dfam
HY3	scRNA	scRNA	x	x		no	Not Transposable Element	RepeatMasker Database
ERV24B_Prim-int	LTR	ERV1	x			yes	Transposable Element	RepeatMasker Database,Dfam
(AAAAATT)n	Simple_repeat	Simple_repeat	x			no	Not Transposable Element	RepeatMasker Database,Dfam
HSMAR1	DNA	TcMar-Mariner	x			yes	Transposons	RepeatMasker Database
(GCCCCGCCGT)n	Simple_repeat	Simple_repeat	x			no	Not Transposable Element	RepeatMasker Database,Dfam
(TTATTT)n	Simple_repeat	Simple_repeat	x			no	Not Transposable Element	RepeatMasker Database,Dfam
(TTTTTATTT)n	Simple_repeat	Simple_repeat	x			no	Not Transposable Element	RepeatMasker Database,Dfam
MER34B-int	LTR	ERV1	x	x		yes	Transposable Element	RepeatMasker Database,Dfam
(TGGATGG)n	Simple_repeat	Simple_repeat	x			no	Not Transposable Element	RepeatMasker Database,Dfam
(TCCCTC)n	Simple_repeat	Simple_repeat	x			no	Not Transposable Element	RepeatMasker Database,Dfam
LTR75B	LTR	ERVL	x	x		yes	Transposable Element	RepeatMasker Database,Dfam
(CCTTTC)n	Simple_repeat	Simple_repeat	x			no	Not Transposable Element	RepeatMasker Database,Dfam
(CTGCT)n	Simple_repeat	Simple_repeat	x			no	Not Transposable Element	RepeatMasker Database,Dfam
(ACACCC)n	Simple_repeat	Simple_repeat	x			no	Not Transposable Element	RepeatMasker Database,Dfam
(CTTCTC)n	Simple_repeat	Simple_repeat	x			no	Not Transposable Element	RepeatMasker Database,Dfam
(GCGGAGAGTA)n	Simple_repeat	Simple_repeat	x			no	Not Transposable Element	RepeatMasker Database,Dfam
(GCTG)n	Simple_repeat	Simple_repeat	x	x	x	no	Not Transposable Element	RepeatMasker Database,Dfam
(AGCAGC)n	Simple_repeat	Simple_repeat	x			no	Not Transposable Element	RepeatMasker Database,Dfam
LTR1C1	LTR	ERV1	x			yes	Transposable Element	RepeatMasker Database,Dfam
(TTATCA)n	Simple_repeat	Simple_repeat	x			no	Not Transposable Element	RepeatMasker Database,Dfam
MER67B	LTR	ERV1	x	x		yes	Transposable Element	RepeatMasker Database,Dfam
(TCCTC)n	Simple_repeat	Simple_repeat	x			no	Not Transposable Element	RepeatMasker Database,Dfam
(TTATTA)n	Simple_repeat	Simple_repeat	x			no	Not Transposable Element	RepeatMasker Database,Dfam
(TTTAC)n	Simple_repeat	Simple_repeat	x			no	Not Transposable Element	RepeatMasker Database,Dfam
U3	snRNA	snRNA	x	x	x	no	Not Transposable Element	RepeatMasker Database,Dfam
(CCAGGT)n	Simple_repeat	Simple_repeat	x			no	Not Transposable Element	RepeatMasker Database,Dfam
MER97c	DNA	hAT-Tip100	x	x		yes	Transposons	RepeatMasker Database
MLT2E	LTR	ERVL	x	x		yes	Transposable Element	RepeatMasker Database,Dfam
LTR65	LTR	ERV1	x	x		yes	Transposable Element	RepeatMasker Database,Dfam
HSMAR2	DNA	TcMar-Mariner	x			yes	Transposons	RepeatMasker Database
(CTTCT)n	Simple_repeat	Simple_repeat	x			no	Not Transposable Element	RepeatMasker Database,Dfam
(GTTAGG)n	Simple_repeat	Simple_repeat	x			no	Not Transposable Element	RepeatMasker Database,Dfam
Tigger8	DNA	TcMar-Tigger	x	x		yes	Transposons	RepeatMasker Database
MER52-int	LTR	ERV1	x	x		yes	Transposable Element	RepeatMasker Database,Dfam
LTR22B1	LTR	ERVK	x			yes	Transposable Element	RepeatMasker Database,Dfam
MER68-int	LTR	ERVL	x	x		yes	Transposable Element	RepeatMasker Database,Dfam
MER70C	LTR	ERVL	x			yes	Transposable Element	RepeatMasker Database,Dfam
LTR102_Mam	LTR	ERVL	x	x		yes	Transposable Element	RepeatMasker Database,Dfam
LTR10F	LTR	ERV1	x			yes	Transposable Element	RepeatMasker Database,Dfam
(TGAGA)n	Simple_repeat	Simple_repeat	x			no	Not Transposable Element	RepeatMasker Database,Dfam
MER6	DNA	TcMar-Tigger	x			yes	Transposons	RepeatMasker Database
U13	snRNA	snRNA	x	x		no	Not Transposable Element	RepeatMasker Database,Dfam
Tigger6b	DNA	TcMar-Tigger	x	x		yes	Transposons	RepeatMasker Database
(GAGAAT)n	Simple_repeat	Simple_repeat	x			no	Not Transposable Element	RepeatMasker Database,Dfam
PRIMA4-int	LTR	ERV1	x			yes	Transposable Element	RepeatMasker Database,Dfam
HERVK-int	LTR	ERVK	x			yes	Transposable Element	RepeatMasker Database,Dfam
(CTTG)n	Simple_repeat	Simple_repeat	x	x	x	no	Not Transposable Element	RepeatMasker Database,Dfam
(AACAGAG)n	Simple_repeat	Simple_repeat	x			no	Not Transposable Element	RepeatMasker Database,Dfam
MER41G	LTR	ERV1	x			yes	Transposable Element	RepeatMasker Database,Dfam
(CTAATA)n	Simple_repeat	Simple_repeat	x			no	Not Transposable Element	RepeatMasker Database,Dfam
Tigger6a	DNA	TcMar-Tigger	x	x		yes	Transposons	RepeatMasker Database
L1HS	LINE	L1	x			yes	Transposable Element	RepeatMasker Database,Dfam
(CACTT)n	Simple_repeat	Simple_repeat	x	x	x	no	Not Transposable Element	RepeatMasker Database,Dfam
LTR44	LTR	ERV1	x	x		yes	Transposable Element	RepeatMasker Database,Dfam
LTR45B	LTR	ERV1	x			yes	Transposable Element	RepeatMasker Database,Dfam
MER57A-int	LTR	ERV1	x			yes	Transposable Element	RepeatMasker Database,Dfam
(TCCCT)n	Simple_repeat	Simple_repeat	x			no	Not Transposable Element	RepeatMasker Database,Dfam
LTR45	LTR	ERV1	x	x		yes	Transposable Element	RepeatMasker Database,Dfam
MER101-int	LTR	ERV1	x			yes	Transposable Element	RepeatMasker Database,Dfam
(GGACAG)n	Simple_repeat	Simple_repeat	x			no	Not Transposable Element	RepeatMasker Database,Dfam
(ATAAT)n	Simple_repeat	Simple_repeat	x			no	Not Transposable Element	RepeatMasker Database,Dfam
L1M3f	LINE	L1	x	x		yes	Transposable Element	RepeatMasker Database,Dfam
LTR57	LTR	ERVL	x			yes	Transposable Element	RepeatMasker Database,Dfam
HERV3-int	LTR	ERV1	x			yes	Transposable Element	RepeatMasker Database,Dfam
(TATTAG)n	Simple_repeat	Simple_repeat	x			no	Not Transposable Element	RepeatMasker Database,Dfam
GSATII	Satellite	centr	x			no	Not Transposable Element	RepeatMasker Database,Dfam
HERVE-int	LTR	ERV1	x			yes	Transposable Element	RepeatMasker Database,Dfam
(ATTGAT)n	Simple_repeat	Simple_repeat	x			no	Not Transposable Element	RepeatMasker Database,Dfam
(GTCTAT)n	Simple_repeat	Simple_repeat	x			no	Not Transposable Element	RepeatMasker Database,Dfam
(AGAGAACAG)n	Simple_repeat	Simple_repeat	x			no	Not Transposable Element	RepeatMasker Database,Dfam
(ATAGAAT)n	Simple_repeat	Simple_repeat	x			no	Not Transposable Element	RepeatMasker Database,Dfam
(TCCATT)n	Simple_repeat	Simple_repeat	x			no	Not Transposable Element	RepeatMasker Database,Dfam
(GAAGG)n	Simple_repeat	Simple_repeat	x			no	Not Transposable Element	RepeatMasker Database,Dfam
(TCCCTTT)n	Simple_repeat	Simple_repeat	x			no	Not Transposable Element	RepeatMasker Database,Dfam
(GCAA)n	Simple_repeat	Simple_repeat	x			no	Not Transposable Element	RepeatMasker Database,Dfam
(ATATAA)n	Simple_repeat	Simple_repeat	x			no	Not Transposable Element	RepeatMasker Database,Dfam
LTR1C3	LTR	ERV1	x			yes	Transposable Element	RepeatMasker Database,Dfam
LTR7Y	LTR	ERV1	x			yes	Transposable Element	RepeatMasker Database,Dfam
(AATATTT)n	Simple_repeat	Simple_repeat	x			no	Not Transposable Element	RepeatMasker Database,Dfam
(GAAGT)n	Simple_repeat	Simple_repeat	x			no	Not Transposable Element	RepeatMasker Database,Dfam
(ATTAT)n	Simple_repeat	Simple_repeat	x			no	Not Transposable Element	RepeatMasker Database,Dfam
(TGTTCCC)n	Simple_repeat	Simple_repeat	x			no	Not Transposable Element	RepeatMasker Database,Dfam
(AACATAT)n	Simple_repeat	Simple_repeat	x			no	Not Transposable Element	RepeatMasker Database,Dfam
(GAGAGG)n	Simple_repeat	Simple_repeat	x			no	Not Transposable Element	RepeatMasker Database,Dfam
(GATATA)n	Simple_repeat	Simple_repeat	x			no	Not Transposable Element	RepeatMasker Database,Dfam
(TTTTGT)n	Simple_repeat	Simple_repeat	x			no	Not Transposable Element	RepeatMasker Database,Dfam
HERV9NC-int	LTR	ERV1	x			yes	Transposable Element	RepeatMasker Database,Dfam
LTR12D	LTR	ERV1	x			yes	Transposable Element	RepeatMasker Database,Dfam
(ACCTTATA)n	Simple_repeat	Simple_repeat	x			no	Not Transposable Element	RepeatMasker Database,Dfam
LOR1b	LTR	ERV1	x			yes	Transposable Element	RepeatMasker Database,Dfam
(TGGT)n	Simple_repeat	Simple_repeat	x			no	Not Transposable Element	RepeatMasker Database,Dfam
(ATAGATA)n	Simple_repeat	Simple_repeat	x			no	Not Transposable Element	RepeatMasker Database,Dfam
LTR88a	LTR	Gypsy?	x	x		yes	Transposable Element	RepeatMasker Database,Dfam
(AGGAGGC)n	Simple_repeat	Simple_repeat	x			no	Not Transposable Element	RepeatMasker Database,Dfam
(GAGGG)n	Simple_repeat	Simple_repeat	x			no	Not Transposable Element	RepeatMasker Database,Dfam
(GGACA)n	Simple_repeat	Simple_repeat	x			no	Not Transposable Element	RepeatMasker Database,Dfam
(CTATT)n	Simple_repeat	Simple_repeat	x	x	x	no	Not Transposable Element	RepeatMasker Database,Dfam
(TTTTCTT)n	Simple_repeat	Simple_repeat	x			no	Not Transposable Element	RepeatMasker Database,Dfam
MER6B	DNA	TcMar-Tigger	x			yes	Transposons	RepeatMasker Database
LTR10B	LTR	ERV1	x			yes	Transposable Element	RepeatMasker Database,Dfam
(AGTCT)n	Simple_repeat	Simple_repeat	x			no	Not Transposable Element	RepeatMasker Database,Dfam
(TTTGTCT)n	Simple_repeat	Simple_repeat	x			no	Not Transposable Element	RepeatMasker Database,Dfam
LTR14A	LTR	ERVK	x			yes	Transposable Element	RepeatMasker Database,Dfam
(CAGGCT)n	Simple_repeat	Simple_repeat	x			no	Not Transposable Element	RepeatMasker Database,Dfam
(TTGATAT)n	Simple_repeat	Simple_repeat	x			no	Not Transposable Element	RepeatMasker Database,Dfam
(TACATT)n	Simple_repeat	Simple_repeat	x			no	Not Transposable Element	RepeatMasker Database,Dfam
(TACATTT)n	Simple_repeat	Simple_repeat	x			no	Not Transposable Element	RepeatMasker Database,Dfam
(TGCG)n	Simple_repeat	Simple_repeat	x			no	Not Transposable Element	RepeatMasker Database,Dfam
(TCCG)n	Simple_repeat	Simple_repeat	x	x	x	no	Not Transposable Element	RepeatMasker Database,Dfam
(CCGG)n	Simple_repeat	Simple_repeat	x	x	x	no	Not Transposable Element	RepeatMasker Database,Dfam
(TTTGTTTT)n	Simple_repeat	Simple_repeat	x			no	Not Transposable Element	RepeatMasker Database,Dfam
(TTTCATA)n	Simple_repeat	Simple_repeat	x			no	Not Transposable Element	RepeatMasker Database,Dfam
(ATTTGT)n	Simple_repeat	Simple_repeat	x			no	Not Transposable Element	RepeatMasker Database,Dfam
(TCTTCC)n	Simple_repeat	Simple_repeat	x			no	Not Transposable Element	RepeatMasker Database,Dfam
(TTTCAA)n	Simple_repeat	Simple_repeat	x			no	Not Transposable Element	RepeatMasker Database,Dfam
(GTGAG)n	Simple_repeat	Simple_repeat	x			no	Not Transposable Element	RepeatMasker Database,Dfam
(TGCTGGA)n	Simple_repeat	Simple_repeat	x			no	Not Transposable Element	RepeatMasker Database,Dfam
MER6C	DNA	TcMar-Tigger	x			yes	Transposons	RepeatMasker Database
LTR22A	LTR	ERVK	x			yes	Transposable Element	RepeatMasker Database,Dfam
(GCGCCGC)n	Simple_repeat	Simple_repeat	x			no	Not Transposable Element	RepeatMasker Database,Dfam
Tigger18a	DNA	TcMar-Tigger	x	x		yes	Transposons	RepeatMasker Database
(GAATA)n	Simple_repeat	Simple_repeat	x			no	Not Transposable Element	RepeatMasker Database,Dfam
MST-int	LTR	ERVL-MaLR	x			yes	Transposable Element	RepeatMasker Database,Dfam
(CCAA)n	Simple_repeat	Simple_repeat	x	x	x	no	Not Transposable Element	RepeatMasker Database,Dfam
Ricksha	DNA	MULE-MuDR	x	x		yes	Transposons	RepeatMasker Database
Ricksha_a	DNA	MULE-MuDR	x	x		yes	Transposons	RepeatMasker Database
(AGCTA)n	Simple_repeat	Simple_repeat	x			no	Not Transposable Element	RepeatMasker Database,Dfam
LTR80A	LTR	ERVL	x	x		yes	Transposable Element	RepeatMasker Database,Dfam
(CTTCTT)n	Simple_repeat	Simple_repeat	x			no	Not Transposable Element	RepeatMasker Database,Dfam
(AATTATT)n	Simple_repeat	Simple_repeat	x			no	Not Transposable Element	RepeatMasker Database,Dfam
(ACCACC)n	Simple_repeat	Simple_repeat	x			no	Not Transposable Element	RepeatMasker Database,Dfam
(GAGGAT)n	Simple_repeat	Simple_repeat	x			no	Not Transposable Element	RepeatMasker Database,Dfam
MER113B	DNA	hAT-Charlie	x	x		yes	Transposons	RepeatMasker Database
UCON35	Unknown	Unknown	x			no	Unknown Class Repeats	RepeatMasker Database,Dfam
LTR86B1	LTR	ERVL	x	x		yes	Transposable Element	RepeatMasker Database,Dfam
(CCAACAA)n	Simple_repeat	Simple_repeat	x			no	Not Transposable Element	RepeatMasker Database,Dfam
MamGypLTR1c	LTR	Gypsy	x	x		yes	Transposable Element	RepeatMasker Database,Dfam
LTR82B	LTR	ERVL	x	x		yes	Transposable Element	RepeatMasker Database,Dfam
LTR88b	LTR	Gypsy?	x	x		yes	Transposable Element	RepeatMasker Database,Dfam
(TATGTACATA)n	Simple_repeat	Simple_repeat	x			no	Not Transposable Element	RepeatMasker Database,Dfam
(AATAAC)n	Simple_repeat	Simple_repeat	x			no	Not Transposable Element	RepeatMasker Database,Dfam
ORSL-2a	DNA	hAT-Tip100	x	x		yes	Transposons	RepeatMasker Database
Helitron2Na_Mam	RC?	Helitron?	x	x		yes	Transposons	RepeatMasker Database
(TAATTA)n	Simple_repeat	Simple_repeat	x			no	Not Transposable Element	RepeatMasker Database,Dfam
MLT1F-int	LTR	ERVL-MaLR	x	x		yes	Transposable Element	RepeatMasker Database,Dfam
(GAGTG)n	Simple_repeat	Simple_repeat	x	x	x	no	Not Transposable Element	RepeatMasker Database,Dfam
LTR55	LTR	ERVL?	x	x		yes	Transposable Element	RepeatMasker Database,Dfam
MamGypLTR2c	LTR	Gypsy	x	x		yes	Transposable Element	RepeatMasker Database,Dfam
(TAG)n	Simple_repeat	Simple_repeat	x	x	x	no	Not Transposable Element	RepeatMasker Database,Dfam
(CTTTCCT)n	Simple_repeat	Simple_repeat	x			no	Not Transposable Element	RepeatMasker Database,Dfam
(TGATAA)n	Simple_repeat	Simple_repeat	x			no	Not Transposable Element	RepeatMasker Database,Dfam
(ACAA)n	Simple_repeat	Simple_repeat	x			no	Not Transposable Element	RepeatMasker Database,Dfam
MER6A	DNA	TcMar-Tigger	x			yes	Transposons	RepeatMasker Database
MLT1I-int	LTR	ERVL-MaLR	x	x		yes	Transposable Element	RepeatMasker Database,Dfam
(ACAGAG)n	Simple_repeat	Simple_repeat	x			no	Not Transposable Element	RepeatMasker Database,Dfam
LTR9A1	LTR	ERV1	x	x		yes	Transposable Element	RepeatMasker Database,Dfam
(TATATG)n	Simple_repeat	Simple_repeat	x	x	x	no	Not Transposable Element	RepeatMasker Database,Dfam
Tigger12A	DNA	TcMar-Tigger	x	x		yes	Transposons	RepeatMasker Database
HERVL74-int	LTR	ERVL	x	x		yes	Transposable Element	RepeatMasker Database,Dfam
MamTip3	DNA	hAT-Tip100	x	x		yes	Transposons	RepeatMasker Database
(TGAATT)n	Simple_repeat	Simple_repeat	x			no	Not Transposable Element	RepeatMasker Database,Dfam
(CCCTCCC)n	Simple_repeat	Simple_repeat	x			no	Not Transposable Element	RepeatMasker Database,Dfam
(TCTTTCT)n	Simple_repeat	Simple_repeat	x			no	Not Transposable Element	RepeatMasker Database,Dfam
UCON71_Crp	Unknown	Unknown	x			no	Unknown Class Repeats	RepeatMasker Database,Dfam
MER135	DNA	DNA	x	x		yes	Transposons	RepeatMasker Database
(ATTTG)n	Simple_repeat	Simple_repeat	x	x	x	no	Not Transposable Element	RepeatMasker Database,Dfam
tRNA-Thr-ACA	tRNA	tRNA	x	x	x	no	Not Transposable Element	RepeatMasker Database,Dfam
LTR32	LTR	ERVL	x	x		yes	Transposable Element	RepeatMasker Database,Dfam
(ATCTCCC)n	Simple_repeat	Simple_repeat	x			no	Not Transposable Element	RepeatMasker Database,Dfam
X1_LINE	LINE	CR1	x	x		yes	Transposable Element	RepeatMasker Database,Dfam
(TAAAA)n	Simple_repeat	Simple_repeat	x	x	x	no	Not Transposable Element	RepeatMasker Database,Dfam
LTR16B	LTR	ERVL	x	x		yes	Transposable Element	RepeatMasker Database,Dfam
(ACCTCCC)n	Simple_repeat	Simple_repeat	x			no	Not Transposable Element	RepeatMasker Database,Dfam
MER127	DNA	TcMar-Tigger	x	x		yes	Transposons	RepeatMasker Database
(CTGTCC)n	Simple_repeat	Simple_repeat	x			no	Not Transposable Element	RepeatMasker Database,Dfam
UCON65	Unknown	Unknown	x			no	Unknown Class Repeats	RepeatMasker Database,Dfam
(AATCATT)n	Simple_repeat	Simple_repeat	x			no	Not Transposable Element	RepeatMasker Database,Dfam
(CCACCT)n	Simple_repeat	Simple_repeat	x			no	Not Transposable Element	RepeatMasker Database,Dfam
(TTTTCT)n	Simple_repeat	Simple_repeat	x			no	Not Transposable Element	RepeatMasker Database,Dfam
(TCTCCT)n	Simple_repeat	Simple_repeat	x			no	Not Transposable Element	RepeatMasker Database,Dfam
MamGypLTR1b	LTR	Gypsy	x	x		yes	Transposable Element	RepeatMasker Database,Dfam
(CCTCTCC)n	Simple_repeat	Simple_repeat	x			no	Not Transposable Element	RepeatMasker Database,Dfam
LTR10D	LTR	ERV1	x			yes	Transposable Element	RepeatMasker Database,Dfam
(TCATCG)n	Simple_repeat	Simple_repeat	x			no	Not Transposable Element	RepeatMasker Database,Dfam
(TGTGT)n	Simple_repeat	Simple_repeat	x			no	Not Transposable Element	RepeatMasker Database,Dfam
(AGAGT)n	Simple_repeat	Simple_repeat	x			no	Not Transposable Element	RepeatMasker Database,Dfam
(AATAG)n	Simple_repeat	Simple_repeat	x	x	x	no	Not Transposable Element	RepeatMasker Database,Dfam
(TTGGTCC)n	Simple_repeat	Simple_repeat	x			no	Not Transposable Element	RepeatMasker Database,Dfam
(CACACT)n	Simple_repeat	Simple_repeat	x			no	Not Transposable Element	RepeatMasker Database,Dfam
PRIMA4_LTR	LTR	ERV1	x			yes	Transposable Element	RepeatMasker Database,Dfam
(GAGCTCA)n	Simple_repeat	Simple_repeat	x			no	Not Transposable Element	RepeatMasker Database,Dfam
MER57E2	LTR	ERV1	x	x		yes	Transposable Element	RepeatMasker Database,Dfam
MamGypLTR1d	LTR	Gypsy	x	x		yes	Transposable Element	RepeatMasker Database,Dfam
(CCGCCTC)n	Simple_repeat	Simple_repeat	x			no	Not Transposable Element	RepeatMasker Database,Dfam
(CCCCCAT)n	Simple_repeat	Simple_repeat	x			no	Not Transposable Element	RepeatMasker Database,Dfam
(AAGGG)n	Simple_repeat	Simple_repeat	x			no	Not Transposable Element	RepeatMasker Database,Dfam
LTR81A	LTR	Gypsy	x	x		yes	Transposable Element	RepeatMasker Database,Dfam
(CTCACC)n	Simple_repeat	Simple_repeat	x			no	Not Transposable Element	RepeatMasker Database,Dfam
CR1-L3A_Croc	LINE	CR1	x			yes	Transposable Element	RepeatMasker Database,Dfam
(ATATCT)n	Simple_repeat	Simple_repeat	x			no	Not Transposable Element	RepeatMasker Database,Dfam
(TACAA)n	Simple_repeat	Simple_repeat	x			no	Not Transposable Element	RepeatMasker Database,Dfam
(CCAGTGC)n	Simple_repeat	Simple_repeat	x			no	Not Transposable Element	RepeatMasker Database,Dfam
UCON78	DNA	DNA	x			yes	Transposons	RepeatMasker Database
(CTGCCTC)n	Simple_repeat	Simple_repeat	x			no	Not Transposable Element	RepeatMasker Database,Dfam
(ATGTTT)n	Simple_repeat	Simple_repeat	x			no	Not Transposable Element	RepeatMasker Database,Dfam
(AAAATTC)n	Simple_repeat	Simple_repeat	x			no	Not Transposable Element	RepeatMasker Database,Dfam
(AGCAG)n	Simple_repeat	Simple_repeat	x			no	Not Transposable Element	RepeatMasker Database,Dfam
MER57F	LTR	ERV1	x			yes	Transposable Element	RepeatMasker Database,Dfam
DNA1_Mam	DNA	TcMar-Tc1	x	x		yes	Transposons	RepeatMasker Database
(TTTGTGT)n	Simple_repeat	Simple_repeat	x			no	Not Transposable Element	RepeatMasker Database,Dfam
Charlie17b	DNA	hAT-Charlie	x	x		yes	Transposons	RepeatMasker Database
U7	snRNA	snRNA	x	x		no	Not Transposable Element	RepeatMasker Database,Dfam
(GAGC)n	Simple_repeat	Simple_repeat	x			no	Not Transposable Element	RepeatMasker Database,Dfam
(TTTCCA)n	Simple_repeat	Simple_repeat	x			no	Not Transposable Element	RepeatMasker Database,Dfam
MLT1J1-int	LTR	ERVL-MaLR	x	x		yes	Transposable Element	RepeatMasker Database,Dfam
(TCTCCC)n	Simple_repeat	Simple_repeat	x	x	x	no	Not Transposable Element	RepeatMasker Database,Dfam
(GCCAG)n	Simple_repeat	Simple_repeat	x			no	Not Transposable Element	RepeatMasker Database,Dfam
(TGCTCTG)n	Simple_repeat	Simple_repeat	x			no	Not Transposable Element	RepeatMasker Database,Dfam
(AGGATGG)n	Simple_repeat	Simple_repeat	x			no	Not Transposable Element	RepeatMasker Database,Dfam
(CCCCATT)n	Simple_repeat	Simple_repeat	x			no	Not Transposable Element	RepeatMasker Database,Dfam
(CTGG)n	Simple_repeat	Simple_repeat	x			no	Not Transposable Element	RepeatMasker Database,Dfam
MER129	LTR?	LTR?	x	x		yes	Transposable Element	RepeatMasker Database
(GCGTCGG)n	Simple_repeat	Simple_repeat	x			no	Not Transposable Element	RepeatMasker Database,Dfam
(AATT)n	Simple_repeat	Simple_repeat	x			no	Not Transposable Element	RepeatMasker Database,Dfam
(CCCTCAAG)n	Simple_repeat	Simple_repeat	x			no	Not Transposable Element	RepeatMasker Database,Dfam
(AGTGCC)n	Simple_repeat	Simple_repeat	x			no	Not Transposable Element	RepeatMasker Database,Dfam
(CGCCT)n	Simple_repeat	Simple_repeat	x			no	Not Transposable Element	RepeatMasker Database,Dfam
(CCCTGCCCAG)n	Simple_repeat	Simple_repeat	x			no	Not Transposable Element	RepeatMasker Database,Dfam
MER90	LTR	ERV1	x	x		yes	Transposable Element	RepeatMasker Database,Dfam
MERX	DNA	TcMar-Tigger	x	x		yes	Transposons	RepeatMasker Database
(CCCGCCT)n	Simple_repeat	Simple_repeat	x			no	Not Transposable Element	RepeatMasker Database,Dfam
Tigger17	DNA	TcMar-Tigger	x	x		yes	Transposons	RepeatMasker Database
(AGGCAGG)n	Simple_repeat	Simple_repeat	x			no	Not Transposable Element	RepeatMasker Database,Dfam
(CCCTCCG)n	Simple_repeat	Simple_repeat	x			no	Not Transposable Element	RepeatMasker Database,Dfam
(TCTATT)n	Simple_repeat	Simple_repeat	x			no	Not Transposable Element	RepeatMasker Database,Dfam
(TTTTAA)n	Simple_repeat	Simple_repeat	x			no	Not Transposable Element	RepeatMasker Database,Dfam
(GGTGCA)n	Simple_repeat	Simple_repeat	x			no	Not Transposable Element	RepeatMasker Database,Dfam
(TCCACA)n	Simple_repeat	Simple_repeat	x			no	Not Transposable Element	RepeatMasker Database,Dfam
(CCCCCCA)n	Simple_repeat	Simple_repeat	x			no	Not Transposable Element	RepeatMasker Database,Dfam
(CTATAAG)n	Simple_repeat	Simple_repeat	x			no	Not Transposable Element	RepeatMasker Database,Dfam
(CTCTC)n	Simple_repeat	Simple_repeat	x			no	Not Transposable Element	RepeatMasker Database,Dfam
(AGGCAG)n	Simple_repeat	Simple_repeat	x			no	Not Transposable Element	RepeatMasker Database,Dfam
(CTAGGC)n	Simple_repeat	Simple_repeat	x			no	Not Transposable Element	RepeatMasker Database,Dfam
(CCCGGA)n	Simple_repeat	Simple_repeat	x			no	Not Transposable Element	RepeatMasker Database,Dfam
(TGAAT)n	Simple_repeat	Simple_repeat	x			no	Not Transposable Element	RepeatMasker Database,Dfam
(CCTCCT)n	Simple_repeat	Simple_repeat	x			no	Not Transposable Element	RepeatMasker Database,Dfam
LTR4	LTR	ERV1	x			yes	Transposable Element	RepeatMasker Database,Dfam
MER87	LTR	ERV1	x	x		yes	Transposable Element	RepeatMasker Database,Dfam
LTR49	LTR	ERV1	x			yes	Transposable Element	RepeatMasker Database,Dfam
MER51D	LTR	ERV1	x			yes	Transposable Element	RepeatMasker Database,Dfam
tRNA-Asn-AAC	tRNA	tRNA	x	x	x	no	Not Transposable Element	RepeatMasker Database,Dfam
PRIMA41-int	LTR	ERV1	x			yes	Transposable Element	RepeatMasker Database,Dfam
tRNA-His-CAY_	tRNA	tRNA	x	x	x	no	Not Transposable Element	RepeatMasker Database,Dfam
tRNA-His-CAY	tRNA	tRNA	x	x	x	no	Not Transposable Element	RepeatMasker Database,Dfam
tRNA-Gly-GGG	tRNA	tRNA	x	x	x	no	Not Transposable Element	RepeatMasker Database,Dfam
tRNA-Val-GTG	tRNA	tRNA	x	x	x	no	Not Transposable Element	RepeatMasker Database,Dfam
(ACTAT)n	Simple_repeat	Simple_repeat	x			no	Not Transposable Element	RepeatMasker Database,Dfam
tRNA-Gln-CAG	tRNA	tRNA	x	x	x	no	Not Transposable Element	RepeatMasker Database,Dfam
(CCTGCG)n	Simple_repeat	Simple_repeat	x			no	Not Transposable Element	RepeatMasker Database,Dfam
(GTTTTT)n	Simple_repeat	Simple_repeat	x			no	Not Transposable Element	RepeatMasker Database,Dfam
(GTA)n	Simple_repeat	Simple_repeat	x			no	Not Transposable Element	RepeatMasker Database,Dfam
(AAAAG)n	Simple_repeat	Simple_repeat	x			no	Not Transposable Element	RepeatMasker Database,Dfam
(AAACAAA)n	Simple_repeat	Simple_repeat	x			no	Not Transposable Element	RepeatMasker Database,Dfam
(CTGCACA)n	Simple_repeat	Simple_repeat	x			no	Not Transposable Element	RepeatMasker Database,Dfam
(CACCTG)n	Simple_repeat	Simple_repeat	x			no	Not Transposable Element	RepeatMasker Database,Dfam
(CTCAGCC)n	Simple_repeat	Simple_repeat	x			no	Not Transposable Element	RepeatMasker Database,Dfam
UCON34	Unknown	Unknown	x			no	Unknown Class Repeats	RepeatMasker Database,Dfam
(GTATA)n	Simple_repeat	Simple_repeat	x			no	Not Transposable Element	RepeatMasker Database,Dfam
(TTAATAT)n	Simple_repeat	Simple_repeat	x			no	Not Transposable Element	RepeatMasker Database,Dfam
LTR39-int	LTR	ERV1	x			yes	Transposable Element	RepeatMasker Database,Dfam
(CTGGAG)n	Simple_repeat	Simple_repeat	x			no	Not Transposable Element	RepeatMasker Database,Dfam
(GCCTAG)n	Simple_repeat	Simple_repeat	x			no	Not Transposable Element	RepeatMasker Database,Dfam
(GAGCAG)n	Simple_repeat	Simple_repeat	x			no	Not Transposable Element	RepeatMasker Database,Dfam
(GGCCTC)n	Simple_repeat	Simple_repeat	x			no	Not Transposable Element	RepeatMasker Database,Dfam
(AGCTGC)n	Simple_repeat	Simple_repeat	x			no	Not Transposable Element	RepeatMasker Database,Dfam
(CAGCTG)n	Simple_repeat	Simple_repeat	x			no	Not Transposable Element	RepeatMasker Database,Dfam
(ACTG)n	Simple_repeat	Simple_repeat	x	x	x	no	Not Transposable Element	RepeatMasker Database,Dfam
MER57B2	LTR	ERV1	x			yes	Transposable Element	RepeatMasker Database,Dfam
(GTTGT)n	Simple_repeat	Simple_repeat	x			no	Not Transposable Element	RepeatMasker Database,Dfam
(GCCCT)n	Simple_repeat	Simple_repeat	x			no	Not Transposable Element	RepeatMasker Database,Dfam
(GTGTGA)n	Simple_repeat	Simple_repeat	x			no	Not Transposable Element	RepeatMasker Database,Dfam
(TCAGTAACCA)n	Simple_repeat	Simple_repeat	x			no	Not Transposable Element	RepeatMasker Database,Dfam
(TGTCCTG)n	Simple_repeat	Simple_repeat	x			no	Not Transposable Element	RepeatMasker Database,Dfam
LTR54B	LTR	ERV1	x			yes	Transposable Element	RepeatMasker Database,Dfam
LTR76	LTR	ERV1	x			yes	Transposable Element	RepeatMasker Database,Dfam
MamGypLTR2b	LTR	Gypsy	x	x		yes	Transposable Element	RepeatMasker Database,Dfam
MER50C	LTR	ERV1	x			yes	Transposable Element	RepeatMasker Database,Dfam
tRNA-Met_	tRNA	tRNA	x	x	x	no	Not Transposable Element	RepeatMasker Database,Dfam
PABL_B	LTR	ERV1	x			yes	Transposable Element	RepeatMasker Database,Dfam
(TCCTCTT)n	Simple_repeat	Simple_repeat	x			no	Not Transposable Element	RepeatMasker Database,Dfam
(CTGGCC)n	Simple_repeat	Simple_repeat	x			no	Not Transposable Element	RepeatMasker Database,Dfam
(CAGTGC)n	Simple_repeat	Simple_repeat	x			no	Not Transposable Element	RepeatMasker Database,Dfam
(GGGAA)n	Simple_repeat	Simple_repeat	x	x	x	no	Not Transposable Element	RepeatMasker Database,Dfam
LTR15	LTR	ERV1	x			yes	Transposable Element	RepeatMasker Database,Dfam
(AAGGAAAG)n	Simple_repeat	Simple_repeat	x			no	Not Transposable Element	RepeatMasker Database,Dfam
(AAATT)n	Simple_repeat	Simple_repeat	x			no	Not Transposable Element	RepeatMasker Database,Dfam
(CCCATTC)n	Simple_repeat	Simple_repeat	x			no	Not Transposable Element	RepeatMasker Database,Dfam
(CCCCAC)n	Simple_repeat	Simple_repeat	x			no	Not Transposable Element	RepeatMasker Database,Dfam
LTR38B	LTR	ERV1	x			yes	Transposable Element	RepeatMasker Database,Dfam
HERV-Fc2_LTR	LTR	ERV1	x			yes	Transposable Element	RepeatMasker Database,Dfam
(CAGCT)n	Simple_repeat	Simple_repeat	x	x	x	no	Not Transposable Element	RepeatMasker Database,Dfam
(TTTGACA)n	Simple_repeat	Simple_repeat	x			no	Not Transposable Element	RepeatMasker Database,Dfam
(GCCGCGG)n	Simple_repeat	Simple_repeat	x			no	Not Transposable Element	RepeatMasker Database,Dfam
MER61-int	LTR	ERV1	x			yes	Transposable Element	RepeatMasker Database,Dfam
(GGAGTG)n	Simple_repeat	Simple_repeat	x			no	Not Transposable Element	RepeatMasker Database,Dfam
(GTGGCC)n	Simple_repeat	Simple_repeat	x			no	Not Transposable Element	RepeatMasker Database,Dfam
(TGCCC)n	Simple_repeat	Simple_repeat	x			no	Not Transposable Element	RepeatMasker Database,Dfam
(CTTTTC)n	Simple_repeat	Simple_repeat	x			no	Not Transposable Element	RepeatMasker Database,Dfam
(AAAAAG)n	Simple_repeat	Simple_repeat	x			no	Not Transposable Element	RepeatMasker Database,Dfam
(CTGCAT)n	Simple_repeat	Simple_repeat	x			no	Not Transposable Element	RepeatMasker Database,Dfam
(CTCA)n	Simple_repeat	Simple_repeat	x	x	x	no	Not Transposable Element	RepeatMasker Database,Dfam
(GGGGCTCT)n	Simple_repeat	Simple_repeat	x			no	Not Transposable Element	RepeatMasker Database,Dfam
(TGAGC)n	Simple_repeat	Simple_repeat	x			no	Not Transposable Element	RepeatMasker Database,Dfam
UCON44	Unknown	Unknown	x			no	Unknown Class Repeats	RepeatMasker Database,Dfam
UCON47	Unknown	Unknown	x			no	Unknown Class Repeats	RepeatMasker Database,Dfam
UCON89	DNA	hAT?	x			yes	Transposons	RepeatMasker Database
(ACCAGGC)n	Simple_repeat	Simple_repeat	x			no	Not Transposable Element	RepeatMasker Database,Dfam
(TCTTTTT)n	Simple_repeat	Simple_repeat	x			no	Not Transposable Element	RepeatMasker Database,Dfam
(CTCTT)n	Simple_repeat	Simple_repeat	x			no	Not Transposable Element	RepeatMasker Database,Dfam
(ACCC)n	Simple_repeat	Simple_repeat	x			no	Not Transposable Element	RepeatMasker Database,Dfam
(GAGCAGG)n	Simple_repeat	Simple_repeat	x			no	Not Transposable Element	RepeatMasker Database,Dfam
(GCTCTCT)n	Simple_repeat	Simple_repeat	x			no	Not Transposable Element	RepeatMasker Database,Dfam
Helitron1Na_Mam	RC	Helitron	x	x		yes	Transposons	RepeatMasker Database
Helitron1Nb_Mam	RC	Helitron	x	x		yes	Transposons	RepeatMasker Database
(ATATTAC)n	Simple_repeat	Simple_repeat	x			no	Not Transposable Element	RepeatMasker Database,Dfam
(CTGACC)n	Simple_repeat	Simple_repeat	x			no	Not Transposable Element	RepeatMasker Database,Dfam
(CTGC)n	Simple_repeat	Simple_repeat	x			no	Not Transposable Element	RepeatMasker Database,Dfam
(TATTA)n	Simple_repeat	Simple_repeat	x			no	Not Transposable Element	RepeatMasker Database,Dfam
(TCAGT)n	Simple_repeat	Simple_repeat	x			no	Not Transposable Element	RepeatMasker Database,Dfam
(TATTGTTAC)n	Simple_repeat	Simple_repeat	x			no	Not Transposable Element	RepeatMasker Database,Dfam
(TGATGG)n	Simple_repeat	Simple_repeat	x			no	Not Transposable Element	RepeatMasker Database,Dfam
(GAGA)n	Simple_repeat	Simple_repeat	x			no	Not Transposable Element	RepeatMasker Database,Dfam
(CCAGCT)n	Simple_repeat	Simple_repeat	x			no	Not Transposable Element	RepeatMasker Database,Dfam
(GAGAGGT)n	Simple_repeat	Simple_repeat	x			no	Not Transposable Element	RepeatMasker Database,Dfam
(GCTCCA)n	Simple_repeat	Simple_repeat	x			no	Not Transposable Element	RepeatMasker Database,Dfam
(AATC)n	Simple_repeat	Simple_repeat	x			no	Not Transposable Element	RepeatMasker Database,Dfam
(GAGCC)n	Simple_repeat	Simple_repeat	x			no	Not Transposable Element	RepeatMasker Database,Dfam
(TGACCTA)n	Simple_repeat	Simple_repeat	x			no	Not Transposable Element	RepeatMasker Database,Dfam
(TTCACT)n	Simple_repeat	Simple_repeat	x			no	Not Transposable Element	RepeatMasker Database,Dfam
(GCACTT)n	Simple_repeat	Simple_repeat	x			no	Not Transposable Element	RepeatMasker Database,Dfam
(TGCAGTG)n	Simple_repeat	Simple_repeat	x			no	Not Transposable Element	RepeatMasker Database,Dfam
(AACCCT)n	Simple_repeat	Simple_repeat	x			no	Not Transposable Element	RepeatMasker Database,Dfam
UCON11	Unknown	Unknown	x	x		no	Unknown Class Repeats	RepeatMasker Database,Dfam
(CTGTCAC)n	Simple_repeat	Simple_repeat	x			no	Not Transposable Element	RepeatMasker Database,Dfam
(CTCCTT)n	Simple_repeat	Simple_repeat	x			no	Not Transposable Element	RepeatMasker Database,Dfam
(GATGGA)n	Simple_repeat	Simple_repeat	x			no	Not Transposable Element	RepeatMasker Database,Dfam
(AATTAGT)n	Simple_repeat	Simple_repeat	x			no	Not Transposable Element	RepeatMasker Database,Dfam
(TAATAC)n	Simple_repeat	Simple_repeat	x			no	Not Transposable Element	RepeatMasker Database,Dfam
(TATTAA)n	Simple_repeat	Simple_repeat	x			no	Not Transposable Element	RepeatMasker Database,Dfam
(CTCTCTCTGT)n	Simple_repeat	Simple_repeat	x			no	Not Transposable Element	RepeatMasker Database,Dfam
LTR1F1	LTR	ERV1	x			yes	Transposable Element	RepeatMasker Database,Dfam
(TGACGG)n	Simple_repeat	Simple_repeat	x			no	Not Transposable Element	RepeatMasker Database,Dfam
(TCAG)n	Simple_repeat	Simple_repeat	x			no	Not Transposable Element	RepeatMasker Database,Dfam
(TCACC)n	Simple_repeat	Simple_repeat	x			no	Not Transposable Element	RepeatMasker Database,Dfam
(ATGCAA)n	Simple_repeat	Simple_repeat	x			no	Not Transposable Element	RepeatMasker Database,Dfam
(TTTTAT)n	Simple_repeat	Simple_repeat	x			no	Not Transposable Element	RepeatMasker Database,Dfam
(GCCATG)n	Simple_repeat	Simple_repeat	x			no	Not Transposable Element	RepeatMasker Database,Dfam
(ATGC)n	Simple_repeat	Simple_repeat	x			no	Not Transposable Element	RepeatMasker Database,Dfam
X8_LINE	LINE	CR1	x	x	x	yes	Transposable Element	RepeatMasker Database,Dfam
(CGCGG)n	Simple_repeat	Simple_repeat	x	x	x	no	Not Transposable Element	RepeatMasker Database,Dfam
(TTTGAAG)n	Simple_repeat	Simple_repeat	x			no	Not Transposable Element	RepeatMasker Database,Dfam
(TCTTC)n	Simple_repeat	Simple_repeat	x			no	Not Transposable Element	RepeatMasker Database,Dfam
(CCATCA)n	Simple_repeat	Simple_repeat	x			no	Not Transposable Element	RepeatMasker Database,Dfam
(CTCTTC)n	Simple_repeat	Simple_repeat	x			no	Not Transposable Element	RepeatMasker Database,Dfam
(ATGT)n	Simple_repeat	Simple_repeat	x			no	Not Transposable Element	RepeatMasker Database,Dfam
(AACACC)n	Simple_repeat	Simple_repeat	x			no	Not Transposable Element	RepeatMasker Database,Dfam
(CAGGGG)n	Simple_repeat	Simple_repeat	x			no	Not Transposable Element	RepeatMasker Database,Dfam
(GGCCCCA)n	Simple_repeat	Simple_repeat	x			no	Not Transposable Element	RepeatMasker Database,Dfam
(CAACCC)n	Simple_repeat	Simple_repeat	x			no	Not Transposable Element	RepeatMasker Database,Dfam
(CCACC)n	Simple_repeat	Simple_repeat	x			no	Not Transposable Element	RepeatMasker Database,Dfam
(GACAGAG)n	Simple_repeat	Simple_repeat	x			no	Not Transposable Element	RepeatMasker Database,Dfam
(CGGA)n	Simple_repeat	Simple_repeat	x	x	x	no	Not Transposable Element	RepeatMasker Database,Dfam
(GGAC)n	Simple_repeat	Simple_repeat	x			no	Not Transposable Element	RepeatMasker Database,Dfam
(CACAA)n	Simple_repeat	Simple_repeat	x	x	x	no	Not Transposable Element	RepeatMasker Database,Dfam
(GGCGCCG)n	Simple_repeat	Simple_repeat	x			no	Not Transposable Element	RepeatMasker Database,Dfam
(GGCCCCG)n	Simple_repeat	Simple_repeat	x			no	Not Transposable Element	RepeatMasker Database,Dfam
(ATTACT)n	Simple_repeat	Simple_repeat	x			no	Not Transposable Element	RepeatMasker Database,Dfam
L2-1_Crp	LINE	L2	x			yes	Transposable Element	RepeatMasker Database,Dfam
(GGAGTGG)n	Simple_repeat	Simple_repeat	x			no	Not Transposable Element	RepeatMasker Database,Dfam
MER4D0	LTR	ERV1	x			yes	Transposable Element	RepeatMasker Database,Dfam
(CATTCC)n	Simple_repeat	Simple_repeat	x			no	Not Transposable Element	RepeatMasker Database,Dfam
(CACCAC)n	Simple_repeat	Simple_repeat	x			no	Not Transposable Element	RepeatMasker Database,Dfam
(TCTTTT)n	Simple_repeat	Simple_repeat	x			no	Not Transposable Element	RepeatMasker Database,Dfam
(TGTATTG)n	Simple_repeat	Simple_repeat	x			no	Not Transposable Element	RepeatMasker Database,Dfam
MER30B	DNA	hAT-Charlie	x			yes	Transposons	RepeatMasker Database
(AAGATA)n	Simple_repeat	Simple_repeat	x			no	Not Transposable Element	RepeatMasker Database,Dfam
(AGAACT)n	Simple_repeat	Simple_repeat	x			no	Not Transposable Element	RepeatMasker Database,Dfam
(TTTAAATGACA)n	Simple_repeat	Simple_repeat	x			no	Not Transposable Element	RepeatMasker Database,Dfam
HUERS-P3-int	LTR	ERV1	x			yes	Transposable Element	RepeatMasker Database,Dfam
(CTGCCCCT)n	Simple_repeat	Simple_repeat	x			no	Not Transposable Element	RepeatMasker Database,Dfam
(AAAACAA)n	Simple_repeat	Simple_repeat	x			no	Not Transposable Element	RepeatMasker Database,Dfam
(TCCAC)n	Simple_repeat	Simple_repeat	x			no	Not Transposable Element	RepeatMasker Database,Dfam
(GCCCA)n	Simple_repeat	Simple_repeat	x			no	Not Transposable Element	RepeatMasker Database,Dfam
HERV35I-int	LTR	ERV1	x			yes	Transposable Element	RepeatMasker Database,Dfam
U4	snRNA	snRNA	x	x	x	no	Not Transposable Element	RepeatMasker Database,Dfam
LTR37-int	LTR	ERV1	x	x		yes	Transposable Element	RepeatMasker Database,Dfam
(TGTCTC)n	Simple_repeat	Simple_repeat	x			no	Not Transposable Element	RepeatMasker Database,Dfam
(GCGCG)n	Simple_repeat	Simple_repeat	x			no	Not Transposable Element	RepeatMasker Database,Dfam
(CTCAGG)n	Simple_repeat	Simple_repeat	x			no	Not Transposable Element	RepeatMasker Database,Dfam
(TTCCAT)n	Simple_repeat	Simple_repeat	x			no	Not Transposable Element	RepeatMasker Database,Dfam
LTR28B	LTR	ERV1	x	x		yes	Transposable Element	RepeatMasker Database,Dfam
(ATCATC)n	Simple_repeat	Simple_repeat	x			no	Not Transposable Element	RepeatMasker Database,Dfam
(TTAAAA)n	Simple_repeat	Simple_repeat	x			no	Not Transposable Element	RepeatMasker Database,Dfam
(TGACCC)n	Simple_repeat	Simple_repeat	x			no	Not Transposable Element	RepeatMasker Database,Dfam
Charlie14a	DNA	hAT-Charlie	x	x		yes	Transposons	RepeatMasker Database
MamRep1894	DNA	hAT	x	x		yes	Transposons	RepeatMasker Database
[truncated: 15,008 more rows]
