# Supplementary material for: Identification of long non-coding transcripts with feature selection: a comparative study
Source: BMC Bioinformatics. 2017 Mar 23;18:187. doi: 10.1186/s12859-017-1594-z (PMC5364679; doi:10.1186/s12859-017-1594-z)
Supplement: Supplementary file 3 — R scripts. R scripts adopted for the experiments described in the paper. (ZIP 44 kb) [file 12859_2017_1594_MOESM3_ESM.zip]

Archive with 34 entries (31 files):
- rscripts-src/
- rscripts-src/Co-expressionExperiments.R
- __MACOSX/
- __MACOSX/rscripts-src/
- __MACOSX/rscripts-src/._Co-expressionExperiments.R
- rscripts-src/commons.R
- __MACOSX/rscripts-src/._commons.R
- rscripts-src/feature-extraction-functions.R
- __MACOSX/rscripts-src/._feature-extraction-functions.R
- rscripts-src/feature-selection-exp.R
- __MACOSX/rscripts-src/._feature-selection-exp.R
- rscripts-src/features-scoring.R
- __MACOSX/rscripts-src/._features-scoring.R
- rscripts-src/features.R
- __MACOSX/rscripts-src/._features.R
- rscripts-src/islnc.R
- __MACOSX/rscripts-src/._islnc.R
- rscripts-src/Pauli-novel-transcripts-test.R
- __MACOSX/rscripts-src/._Pauli-novel-transcripts-test.R
- rscripts-src/prediction-exp.R
- __MACOSX/rscripts-src/._prediction-exp.R
- rscripts-src/rawdata.R
- __MACOSX/rscripts-src/._rawdata.R
- rscripts-src/README
- __MACOSX/rscripts-src/._README
- rscripts-src/ribosomes-test.R
- __MACOSX/rscripts-src/._ribosomes-test.R
- rscripts-src/svm-rfe.R
- __MACOSX/rscripts-src/._svm-rfe.R
- rscripts-src/tools-performance.R
- __MACOSX/rscripts-src/._tools-performance.R
- rscripts-src/ultraconserved-test.R
- __MACOSX/rscripts-src/._ultraconserved-test.R
- __MACOSX/._rscripts-src
