# Supplementary material for: Identification of long non-coding transcripts with feature selection: a comparative study
Source: BMC Bioinformatics. 2017 Mar 23;18:187. doi: 10.1186/s12859-017-1594-z (PMC5364679; doi:10.1186/s12859-017-1594-z)
Supplement: Supplementary file 3 — R scripts. R scripts adopted for the experiments described in the paper. (ZIP 44 kb) [file 12859_2017_1594_MOESM3_ESM.zip › rscripts-src/Co-expressionExperiments.R]

source("commons.R")
load("txClass-danRer7.Rdata")
load("txRanges-danRer7.Rdata")

####################################
##### Gold standard Validation #####
####################################

load("PauliExpMatrix.RDa") #Normalized Expression Matrix from Pauli et al. study

Long = intersect(rownames(ExprsMatrix),txClass$TXNAME[txClass$Class %in% longclass]) #Annotated longRNAs in the Expression Matrix
PCT = intersect(rownames(ExprsMatrix),txClass$TXNAME[which(txClass$Class == "PCT")]) #Annotated PCTs in the Expression Matrix

window = c(10000,15000,20000) #kb windows for testing lncRNA-PCT and PCT-PCT co-expression profiles
names(window) = c("20kb","30kb","40kb")

for(w in window){
  
 SpearmanCorLong <- vector("list",length(Long)) #list of Spearman Correlation values for annotated lncRNA and neighbouring annotated PCT pairs for tested kb window
 names(SpearmanCorLong) = Long
 for(l in Long){
    tmp = txRanges[[l]]
    if(tmp@strand@values == "+"){
      Start = start(tmp)[1]
      End = end(tmp)[length(end(tmp))]
      } else {
       Start = start(tmp)[length(start(tmp))]
       End = end(tmp)[1]
     }
  
    geneDWN = NULL
    RangeDWN = GRanges(seqnames = as.character(tmp@seqnames@values), ranges = IRanges(End,End +w),strand = strand(tmp)@values)
    geneDWN1 = names(subsetByOverlaps(txRanges,RangeDWN))
    geneDWN1 = intersect(geneDWN1,rownames(ExprsMatrix))
    if(length(which(geneDWN1 == l)) == 1) {
      geneDWN1 = geneDWN1[-which(geneDWN1 == l)]
    }
    geneDWN = c(geneDWN,geneDWN1)
    if(length(geneDWN) == 0) {
      SpearmanCorD = NULL
      } else {
        SpearmanCorD = NULL
    for(d in geneDWN ){
      tmpp =  suppressWarnings(cor(ExprsMatrix[l,], ExprsMatrix[d,],method = "spearman"))
      SpearmanCorD = c(SpearmanCorD, tmpp)
    }
  }
  
    geneUP = NULL
    RangeUP = GRanges(seqnames = as.character(tmp@seqnames@values), ranges = IRanges(Start - w,Start),strand = strand(tmp)@values)
    geneUP1 = names(subsetByOverlaps(txRanges,RangeUP))
    geneUP1 = intersect(geneUP1,rownames(ExprsMatrix))
    if(length(which(geneUP1 == l)) == 1) {
      geneUP1 = geneUP1[-which(geneUP1 == l)]
    }
    geneUP = c(geneUP,geneUP1)
    if(length(geneUP) == 0) {
      SpearmanCorU = NULL
    } else {
      SpearmanCorU = NULL
   
     for(u in geneUP ){
      tmpp =  suppressWarnings(cor(ExprsMatrix[l,], ExprsMatrix[u,], method="spearman"))
      SpearmanCorU = c(SpearmanCorU, tmpp)
    }
  }
  
    S = c(SpearmanCorU,SpearmanCorD)
    if(length(S) == 0) next
    SpearmanCorLong[[l]] = S
  }
 SpearmanCorLong = SpearmanCorLong[unlist(lapply(SpearmanCorLong, function(x) length(x)>0))]

 SpearmanCorPCT <- vector("list",length(PCT)) #list of Spearman Correlation values for annotated PCT and neighbouring annotated PCT pairs for tested kb window
 names(SpearmanCorPCT) = PCT
 for(p in PCT){
  tmp = txRanges[[p]]
  if(tmp@strand@values == "+"){
    Start = start(tmp)[1]
    End = end(tmp)[length(end(tmp))]
  } else {
    Start = start(tmp)[length(start(tmp))]
    End = end(tmp)[1]
  }
  
  geneDWN = NULL
  RangeDWN = GRanges(seqnames = as.character(tmp@seqnames@values), ranges = IRanges(End,End +w),strand = strand(tmp)@values)
  geneDWN1 = names(subsetByOverlaps(txRanges,RangeDWN))
  geneDWN1 = intersect(geneDWN1,rownames(ExprsMatrix))
  if(length( which(geneDWN1 == p)) == 1) {
    geneDWN1 = geneDWN1[-which(geneDWN1 == p)]
  }
  geneDWN = c(geneDWN,geneDWN1)
  if(length(geneDWN) == 0) {
    SpearmanCorD = NULL
  } else {
    SpearmanCorD = NULL
    for(d in geneDWN ){
      tmpp =  suppressWarnings(cor(ExprsMatrix[p,], ExprsMatrix[d,], method="spearman"))
      SpearmanCorD = c(SpearmanCorD, tmpp)
    }
  }
  
  geneUP = NULL
  RangeUP = GRanges(seqnames = as.character(tmp@seqnames@values), ranges = IRanges(Start - w,Start),strand = strand(tmp)@values)
  geneUP1 = names(subsetByOverlaps(txRanges,RangeUP))
  geneUP1 = intersect(geneUP1,rownames(ExprsMatrix))
  if(length(which(geneUP1 == p)) == 1) {
    geneUP1 = geneUP1[-which(geneUP1 == p)]
  }
  geneUP = c(geneUP,geneUP1)
  
  if(length(geneUP) == 0) {
    SpearmanCorU = NULL
  } else {
    SpearmanCorU = NULL
    for(u in geneUP ){
      tmpp =  suppressWarnings(cor(ExprsMatrix[p,], ExprsMatrix[u,], method="spearman"))
      SpearmanCorU = c(SpearmanCorU, tmpp)
    }
  }
  
  S = c(SpearmanCorU,SpearmanCorD)
  S = unique(as.numeric(as.character(S)))
  if(length(S) == 0) next
  SpearmanCorPCT[[p]] = S[S!=1]
}
 SpearmanCorPCT = SpearmanCorPCT[unlist(lapply(SpearmanCorPCT, function(x) length(x)>0))]

 save(SpearmanCorLong,SpearmanCorPCT,file=paste0("Oracle",names(window)[which(window == w)],".RDa"))
}


#################################
##### Prediction Validation #####
#################################


load("ExprsPauli.RDa") #Normalized Expression Matrix of Predicted lncRNAs from Pauli et al. study
load("~/lncrna-study/experiments/pauli_data_new/pauli-txRanges.Rdata") #txRanges of Pauli et al. predictions
txRangesPauli = txRanges

prediction = c("All","IseeRNA", "Signature 1","Signature 2","Signature 3","Signature 4")

for(pp in prediction){
  print(pp)
  load(paste0("~/lncrna-study/experiments/pauli_data_new/pauli-predictions-",pp,".Rdata"))
  novelLong <- rownames(p)[which(p[,"1"]>=quantile(p[,"1"],0.90))]
  Long = intersect(novelLong,rownames(ExprsMatrixNovelPauli))
  for(w in window){
    print(w)
    SpearmanCorLong <- vector("list",length(Long)) #list of Spearman Correlation values for predicted lncRNA and neighbouring annotated PCT pairs for tested kb window
    names(SpearmanCorLong) = Long
    for(i in Long){
      tmp = txRangesPauli[[i]]
      Start = start(tmp)[1]
      End = end(tmp)[length(end(tmp))]
      
      geneDWN = NULL
      
      RangeDWN = GRanges(seqnames = as.character(tmp@seqnames@values), ranges = IRanges(End,End +w),strand = strand(tmp)@values)
      geneDWN1 = names(subsetByOverlaps(txRanges,RangeDWN))
      geneDWN1 = intersect(geneDWN1,rownames(ExprsMatrix))
      geneDWN = c(geneDWN,geneDWN1)
      
      if(length(geneDWN) == 0) {
        SpearmanCorD = NULL
      } else {
        SpearmanCorD = NULL
        for(d in geneDWN ){
          tmpp =  suppressWarnings(cor(ExprsMatrixNovelPauli[i,], ExprsMatrix[d,], method = "spearman"))
          SpearmanCorD = c(SpearmanCorD, tmpp)
        }
      }
      
      geneUP = NULL

      RangeUP = GRanges(seqnames = as.character(tmp@seqnames@values), ranges = IRanges(Start - w,Start),strand = strand(tmp)@values)
      geneUP1 = names(subsetByOverlaps(txRanges,RangeUP))
      geneUP1 = intersect(geneUP1,rownames(ExprsMatrix))
      geneUP = c(geneUP,geneUP1)
      
      if(length(geneUP) == 0) {
        SpearmanCorU = NULL
      } else {
        SpearmanCorU = NULL
        for(u in geneUP ){
          tmpp =  suppressWarnings(cor(ExprsMatrixNovelPauli[i,], ExprsMatrix[u,], method = "spearman"))
          
          SpearmanCorU = c(SpearmanCorU, tmpp)
          
        }
      }
      
      b = c(SpearmanCorU,SpearmanCorD)
      b = unique(as.numeric(as.character(b)))
      if(length(b) == 0) next
      SpearmanCorLong[[i]] = b[b!=1]
      
    }
    SpearmanCorLong = SpearmanCorLong[unlist(lapply(SpearmanCorLong, function(x) length(x)>0))]
    SpearmanCorLong = unique(SpearmanCorLong)
    
    save(SpearmanCorLong,file=paste0(pp,names(window)[which(window == w)],".RDa"))
  }
  
}
