# Supplementary material for: Identification of long non-coding transcripts with feature selection: a comparative study
Source: BMC Bioinformatics. 2017 Mar 23;18:187. doi: 10.1186/s12859-017-1594-z (PMC5364679; doi:10.1186/s12859-017-1594-z)
Supplement: Supplementary file 3 — R scripts. R scripts adopted for the experiments described in the paper. (ZIP 44 kb) [file 12859_2017_1594_MOESM3_ESM.zip › rscripts-src/commons.R]

# this file is loaded by each Rnw
# all common variables/functions declarations etc. go here
suppressMessages(require(BSgenome))
longclass=c("lincRNA","sense_intronic","sense_overlapping","antisense")
small = c("rRNA","snRNA","miRNA","snoRNA")
ens.org = c("hsapiens_gene_ensembl", "mmusculus_gene_ensembl","drerio_gene_ensembl")
names(ens.org) = c("Human","Mouse","Zebrafish")
ucsc.org = c("hg38","mm10","danRer7")
names(ucsc.org) = names(ens.org)

instGenomes=ens.org
for(i in names(ens.org)) {
  assemblyver = ucsc.org[i] #sub("(\\w+)\\_(\\w+)\\_(\\w+)", "\\1", ens.org[i],perl=T)
  inst = grep(assemblyver,installed.genomes(),ignore.case = T)
  if (length(inst)>0) {
    instGenomes[i] = installed.genomes()[inst]
  } else {
    instGenomes[i] = ""
  }
}


# Kozak consensus sequences PWM
# Natural Variability of Kozak Sequences Correlates with Function in a Zebrafish Model
# Steven J. Grzegorski,  Estelle F. Chiari,  Amy Robbins,  Phillip E. Kish,  Alon Kahana
# PlosONE 2014
kozak=list()
kozak[["Mouse"]] = rbind(A=c(21,19,21,20,18,25,48,29,17,1,0,0,23,28,15),
                         C=c(27,34,31,23,32,38,9,39,47,0,0,0,14,40,26),
                         G=c(34,28,27,39,29,25,36,20,28,0,0,1,49,18,37),
                         T=c(19,19,21,18,20,12,6,13,8,0,1,0,14,14,22))
kozak[["Human"]] = rbind(A=c(20,20,21,21,19,24,46,29,19,1,0,0,22,28,16),
                         C=c(27,33,32,23,32,38,10,38,45,0,0,0,15,40,26),
                         G=c(35,29,28,39,30,26,37,20,28,0,0,1,49,18,37),
                         T=c(18,18,19,17,19,12,7,13,8,0,1,0,14,15,21))
kozak[["Zebrafish"]] = rbind(A=c(25,24,23,24,21,33,58,37,25,1,0,0,32,28,16),
                             C=c(24,31,28,18,32,35,7,29,43,0,0,0,8,34,24),
                             G=c(30,23,19,33,25,17,29,18,25,0,0,1,42,19,38),
                             T=c(22,22,30,26,23,15,6,16,7,0,1,0,18,18,21))
for(k in names(kozak)) {
  s=apply(kozak[[k]],2,sum)
  kozak[[k]]=t(t(kozak[[k]])/s)
  kozak[[k]]=log2(kozak[[k]]/0.25)
}


# Fickett Score look-up tables 
# Recognition of protein coding regions in DNA sequences 
# Fickett, James W.
# Nucleic acids research 1982

Bases = c("A","C","G","T") 

posPfrom = c(0,1.1,1.2,1.3,1.4,1.5,1.6,1.7,1.8,1.9)
posPto = c(1.1,1.2,1.3,1.4,1.5,1.6,1.7,1.8,1.9,Inf)
posP = cbind(posPfrom,posPto)

contPfrom = c(0,0.17,0.19,0.21,0.23,0.25,0.27,0.29,0.31,0.33)
contPto = c(0.17,0.19,0.21,0.23,0.25,0.27,0.29,0.31,0.33,0.99)
contP = cbind(contPfrom,contPto)

ProbCoding.posP = rbind(c(0.22,0.23,0.08,0.09),
                        c(0.20,0.30,0.08,0.09),
                        c(0.34,0.33,0.16,0.20),
                        c(0.45,0.51,0.27,0.54),
                        c(0.68,0.48,0.48,0.44),
                        c(0.58,0.66,0.53,0.69),
                        c(0.93,0.81,0.64,0.68),
                        c(0.84,0.70,0.74,0.91),
                        c(0.68,0.70,0.88,0.97),
                        c(0.94,0.80,0.90,0.97))
colnames(ProbCoding.posP) = Bases

ProbCoding.contP = rbind(c(0.21,0.31,0.29,0.58),
                         c(0.81,0.39,0.33,0.51),
                         c(0.65,0.44,0.41,0.69),
                         c(0.67,0.43,0.41,0.56),
                         c(0.49,0.59,0.73,0.75),
                         c(0.62,0.59,0.64,0.55),
                         c(0.55,0.64,0.64,0.40),
                         c(0.44,0.51,0.47,0.39),
                         c(0.49,0.64,0.54,0.24),
                         c(0.28,0.82,0.40,0.28))
colnames(ProbCoding.contP) = Bases

posW = c(0.26,0.18,0.31,0.33)
names(posW) = Bases

contW = c(0.11,0.12,0.15,0.14)
names(contW) = Bases
