# Supplementary material for: Identification of long non-coding transcripts with feature selection: a comparative study
Source: BMC Bioinformatics. 2017 Mar 23;18:187. doi: 10.1186/s12859-017-1594-z (PMC5364679; doi:10.1186/s12859-017-1594-z)
Supplement: Supplementary file 3 — R scripts. R scripts adopted for the experiments described in the paper. (ZIP 44 kb) [file 12859_2017_1594_MOESM3_ESM.zip › rscripts-src/feature-extraction-functions.R]

suppressMessages(require(GenomicFeatures))
suppressMessages(require(biomaRt))
suppressMessages(require(BSgenome))
suppressMessages(require(Biostrings))
suppressMessages(require(rtracklayer))
suppressMessages(require(GenomicRanges))
suppressMessages(require(RCurl))


kozak=list()
kozak[["mm10"]] = rbind(A=c(21,19,21,20,18,25,48,29,17,1,0,0,23,28,15),
                         C=c(27,34,31,23,32,38,9,39,47,0,0,0,14,40,26),
                         G=c(34,28,27,39,29,25,36,20,28,0,0,1,49,18,37),
                         T=c(19,19,21,18,20,12,6,13,8,0,1,0,14,14,22))
kozak[["hg38"]] = rbind(A=c(20,20,21,21,19,24,46,29,19,1,0,0,22,28,16),
                         C=c(27,33,32,23,32,38,10,38,45,0,0,0,15,40,26),
                         G=c(35,29,28,39,30,26,37,20,28,0,0,1,49,18,37),
                         T=c(18,18,19,17,19,12,7,13,8,0,1,0,14,15,21))
kozak[["danRer7"]] = rbind(A=c(25,24,23,24,21,33,58,37,25,1,0,0,32,28,16),
                             C=c(24,31,28,18,32,35,7,29,43,0,0,0,8,34,24),
                             G=c(30,23,19,33,25,17,29,18,25,0,0,1,42,19,38),
                             T=c(22,22,30,26,23,15,6,16,7,0,1,0,18,18,21))
for(k in names(kozak)) {
  s=apply(kozak[[k]],2,sum)
  kozak[[k]]=t(t(kozak[[k]])/s)
  kozak[[k]]=log2(kozak[[k]]/0.25)
}

Bases = c("A","C","G","T") 

posPfrom = c(0,1.1,1.2,1.3,1.4,1.5,1.6,1.7,1.8,1.9)
posPto = c(1.1,1.2,1.3,1.4,1.5,1.6,1.7,1.8,1.9,Inf)
posP = cbind(posPfrom,posPto)

contPfrom = c(0,0.17,0.19,0.21,0.23,0.25,0.27,0.29,0.31,0.33)
contPto = c(0.17,0.19,0.21,0.23,0.25,0.27,0.29,0.31,0.33,0.99)
contP = cbind(contPfrom,contPto)

ProbCoding.posP = rbind(c(0.22,0.23,0.08,0.09),
                        c(0.20,0.30,0.08,0.09),
                        c(0.34,0.33,0.16,0.20),
                        c(0.45,0.51,0.27,0.54),
                        c(0.68,0.48,0.48,0.44),
                        c(0.58,0.66,0.53,0.69),
                        c(0.93,0.81,0.64,0.68),
                        c(0.84,0.70,0.74,0.91),
                        c(0.68,0.70,0.88,0.97),
                        c(0.94,0.80,0.90,0.97))
colnames(ProbCoding.posP) = Bases

ProbCoding.contP = rbind(c(0.21,0.31,0.29,0.58),
                         c(0.81,0.39,0.33,0.51),
                         c(0.65,0.44,0.41,0.69),
                         c(0.67,0.43,0.41,0.56),
                         c(0.49,0.59,0.73,0.75),
                         c(0.62,0.59,0.64,0.55),
                         c(0.55,0.64,0.64,0.40),
                         c(0.44,0.51,0.47,0.39),
                         c(0.49,0.64,0.54,0.24),
                         c(0.28,0.82,0.40,0.28))
colnames(ProbCoding.contP) = Bases

posW = c(0.26,0.18,0.31,0.33)
names(posW) = Bases

contW = c(0.11,0.12,0.15,0.14)
names(contW) = Bases

orf.extraction = function(txSeqs,verbose=F,kmat=kozak[["danRer7"]]) {
  start = vmatchPattern("ATG",txSeqs,fixed=T)
  # TAA, TAG, TGA, 
  end1 = vmatchPattern("TGA",txSeqs,fixed=T)
  end2 = vmatchPattern("TAR",txSeqs,fixed=F)
  
  r.start = vmatchPattern("ATG",reverseComplement(txSeqs),fixed=T)
  r.end1 = vmatchPattern("TGA",reverseComplement(txSeqs),fixed=T)
  r.end2 = vmatchPattern("TAR",reverseComplement(txSeqs),fixed=F)
  
  tableOrf = data.frame(row.names = names(txSeqs))
  tableOrf$ORF.OrfLen=0
  tableOrf$ORF.KOZAK=0
  
  #pb = txtProgressBar(min=1,max=length(txSeqs),style=3)
  tnames=names(txSeqs)
  for (ti in 1:length(txSeqs)) {
    t = tnames[ti]
    if (length(txSeqs[[t]])>=ncol(kmat)) {
      tableOrf[t,"ORF.KOZAK"] = max(PWMscoreStartingAt(kmat,txSeqs[[t]],starting.at = 1:(length(txSeqs[[t]])-ncol(kmat)+1)))
    } else {
      tableOrf[t,"ORF.KOZAK"] = -Inf
    }
    inizio = start[[t]]@start
    if (length(inizio)>0) {
      fine = sort(unique(c(end1[[t]]@start,end2[[t]]@start)))
      if (length(fine)>0) {
        m = sapply(inizio,function(x) fine - x)
        orfs = m[(m %% 3)==0 & m>0]
        if(length(orfs)>0) tableOrf[t,"ORF.OrfLen"] = max(orfs)
      }
    }
    inizio = r.start[[t]]@start
    if (length(inizio)>0) {
      fine = sort(unique(c(r.end1[[t]]@start,r.end2[[t]]@start)))
      if (length(fine)>0) {
        m = sapply(inizio,function(x) fine - x)
        orfs = m[(m %% 3)==0 & m>0]
        if(length(orfs)>0) tableOrf[t,"ORF.OrfLen"] = max(orfs,tableOrf[t,"ORF.OrfLen"])
      }
    }
    #setTxtProgressBar(pb, ti)
  }
  #close(pb)
  return(tableOrf)
}


getFickettScore <- function(Seq){
  Bases = c("A","C","G","T") 
  pos1 = oligonucleotideFrequency(Seq[seq(1,length(Seq)-2,3)],1)
  pos2 = oligonucleotideFrequency(Seq[seq(2,length(Seq)-1,3)],1)
  pos3 = oligonucleotideFrequency(Seq[seq(3,length(Seq),3)],1)
  
  posB = sapply(Bases, function(x) max(pos1[x],pos2[x],pos3[x])/(min(pos1[x],pos2[x],pos3[x]) +1))
  contB = sapply(Bases, function(x) oligonucleotideFrequency(Seq,1)[x]/length(Seq))
  names(contB) = Bases
  
  PposB = sapply(Bases, function(x) ProbCoding.posP[which(posB[x] >= posP[,1] & posB[x] < posP[,2]),x])
  PcontB = sapply(Bases, function(x) ProbCoding.contP[which(contB[x] >= contP[,1] & contB[x] < contP[,2]),x])
  
  WposB = PposB * posW
  WcontB = PcontB * contW
  FickScore = sum(WposB+WcontB)
  return(FickScore)
}

nucleo.extraction = function(txSeqs,verbose=F) {
  if (verbose) message("computing di and tri nucleotide freqs ...", appendLF = F)
  DI = oligonucleotideFrequency(txSeqs,2,as.prob = T)
  TRI = oligonucleotideFrequency(txSeqs,3,as.prob = T)
  #FOUR = oligonucleotideFrequency(txSeqs,4)
  
  colnames(DI) = paste0("NUCLEO.",colnames(DI))
  colnames(TRI) = paste0("NUCLEO.",colnames(TRI))
  #colnames(FOUR) = paste0("NUCLEO.",colnames(FOUR))
  tableNucleo = data.frame(DI,TRI,row.names = names(txSeqs)) 
  if (verbose) message(" done")
  
  if (verbose) message("computing Fick Score ...", appendLF = F)
  tableNucleo$NUCLEO.FickScore = unlist(lapply(txSeqs, getFickettScore))
  if (verbose) message(" done")
  return(tableNucleo)
}

cons.extraction = function(txRanges,bwfiles,verbose=F) {
  tableCons <- NULL
  for(file.bw in bwfiles){
    cons.type= regmatches(file.bw,regexec("(\\w+)\\.bw$",file.bw))[[1]][2]
    
    if (verbose) message("merge exons with bw ranges ...", appendLF = F)
    exons = unlist(txRanges)
    #if (sum(is.na(exons$exon_name))>0) {
      exons$exon_name=as.character(1:length(exons))
    #}
    extx = data.frame(EX=exons$exon_name,TX=names(exons),stringsAsFactors = F)
    scores = import(file.bw,which=exons)
    exscores = mergeByOverlaps(exons,scores)
    exmean=aggregate(exscores$score,by=list(exscores$exon_name),mean,na.rm=T)
    rownames(exmean) = exmean[,1]
    commonex = extx$EX[extx$EX %in% rownames(exmean)]
    extx$SCORE=NA
    extx[extx$EX %in% rownames(exmean),"SCORE"]=exmean[commonex,"x"]
    if (verbose) message(" done")
    
    if (verbose) message("compute means, max, and mins ...", appendLF = F)
    txmean=aggregate(extx$SCORE,by=list(extx$TX),mean,na.rm=T)
    txmax=aggregate(extx$SCORE,by=list(extx$TX),max,na.rm=F)
    txmin=aggregate(extx$SCORE,by=list(extx$TX),min,na.rm=F)
    if (verbose) message(" done")
    
    tableCons.tmp = data.frame(A1=txmean$x,A2=txmin$x,A3=txmax$x)
    rownames(tableCons.tmp) = txmean[,1]
    colnames(tableCons.tmp) = paste0(cons.type, c(".mean",".min",".max"))
    if(is.null(tableCons)) {
      tableCons=rbind(tableCons,tableCons.tmp)
    } else {
      tableCons=cbind(tableCons,tableCons.tmp)
    }
  }
  # more compact feature names
  cn = gsub("phastCons","ph",colnames(tableCons))
  cn = gsub("phyloP","py",cn)
  cn = gsub("way","",cn)
  cn = gsub("\\.max","mx",cn)
  cn = gsub("\\.min","mn",cn)
  cn = gsub("\\.mean","m",cn)
  cn = paste0("CONS.",cn)
  colnames(tableCons) = cn
  return(tableCons)
}

repeats.extraction = function(txRanges,rmskRanges,repClasses,verbose=F) {

  validReps = as.character(rmskRanges$repName) %in% repClasses$repName & 
    as.character(rmskRanges$repClass) %in% repClasses$repClass & 
    as.character(rmskRanges$repFamily) %in% repClasses$repFamily
  rmskRanges = rmskRanges[validReps]
  
  t=as.matrix(table(mcols(rmskRanges)[,c("repFamily","repClass")]))
  t=t[-grep("Unknown|\\?",rownames(t)),-grep("Unknown|\\?",colnames(t))]
  ta=apply(t,2,function(x) names(x[x>0]))
  ta=ta[unlist(lapply(ta,length))>0]
  repCols = unlist(sapply(names(ta),function(x) make.names(paste("REPS",x,ta[[x]]))))
  names(repCols)=NULL
  tableReps = matrix(0,nrow=length(txRanges),ncol=length(repCols),dimnames=list(names(txRanges),repCols))
  repsLen=list()
  #pb = txtProgressBar(min=1,max=length(repCols),style=3)
  ri=1
  for (cls in names(ta)) {
    for (fml in ta[[cls]]) {
      repcol = make.names(paste("REPS",cls,fml))
      rmskf=reduce(rmskRanges[mcols(rmskRanges)$repFamily==fml & mcols(rmskRanges)$repClass==cls])
      over = findOverlaps(rmskf,txRanges)
      if (length(over)>0) {
        repsLen[[paste(cls,fml)]] = width(rmskf)
        wd = vapply(1:length(over),function(x) sum(width(intersect(rmskf[over[x]@queryHits],txRanges[[over[x]@subjectHits]]))),1)
        overWidths = data.frame(TR=names(txRanges[over@subjectHits]),
                                WD=wd)
        overWidths = aggregate(WD ~ TR, data=overWidths,sum)
        tableReps[overWidths$TR,repcol] = overWidths$WD
      }
      #setTxtProgressBar(pb, ri)
      ri = ri + 1
    }
  }
  #close(pb)
  return(tableReps)
}
