# Supplementary material for: Identification of long non-coding transcripts with feature selection: a comparative study
Source: BMC Bioinformatics. 2017 Mar 23;18:187. doi: 10.1186/s12859-017-1594-z (PMC5364679; doi:10.1186/s12859-017-1594-z)
Supplement: Supplementary file 3 — R scripts. R scripts adopted for the experiments described in the paper. (ZIP 44 kb) [file 12859_2017_1594_MOESM3_ESM.zip › rscripts-src/feature-selection-exp.R]

# *********************************
# * Feature selection experiments *
# *                               *
# * (c) 2016/17 Luigi Cerulo      *
# * email: lcerulo@unisannio.it   *
# *                               *
# * Contributors:                 *
# *    - Teresa M.R. Noviello     *
# *********************************


# Highly Correlated features
source("commons.R")
require(pvclust)
summarytable=NULL
zerovartable=NULL
hlines=c()
for(i in names(ens.org)) {
  cat(i,"\n")
  o=ucsc.org[i]
  fn=paste0(o,".Rdata")
  load(paste0("tableAll-",fn))
  
  
  # Oracle selection Prefiltering goes here
  load(paste0("txClass-",fn))
  oracleTxids = txClass[txClass$VEGAID!="" & txClass$STATUS=="KNOWN" & txClass$Class %in% c(longclass,"PCT","other ncRNA","IG/TR genes"),"TXNAME"]
  tableAll = tableAll[oracleTxids,]
  
  
  cls = tableAll$Class
  tableAll$Class=NULL
  dmat = as.matrix(tableAll)
  # workaround for -Inf of KOZAK score (TODO fix this in rawdata)
  colnmax = apply(dmat,2,function(x) max(x[!is.infinite(x)],na.rm = T))
  colnmin = apply(dmat,2,function(x) min(x[!is.infinite(x)],na.rm = T))
  for (ci in 1:ncol(dmat)) {
    dmat[is.infinite(dmat[,ci]) & dmat[,ci]<0,ci] = colnmin[ci]
    dmat[is.infinite(dmat[,ci]) & dmat[,ci]>0,ci] = colnmax[ci]
  }
  
  # remove zero variance variables
  q=apply(dmat,2,var,na.rm=T)
  qm=apply(dmat,2,mean,na.rm=T)
  zvar=gsub("^\\w+\\.","",names(q[q==0 & qm!=0]))
  zerovartable = rbind(zerovartable,data.frame(Organism=i,
                                               Features=paste0(zvar,collapse=", ")))
  dmat = dmat[,q>0]
  
  dmat.s = scale(dmat)
  cc=abs(cor(dmat.s,use = "pairwise.complete.obs"))
  
  # detection of stable cluster by means of bootstrap clustering
  # cluster of features with high significance are likely to be colliear
  pvfit = pvclust(dmat.s,method.dist ="abscor",parallel=T,method.hclust = "complete", nboot = 300)
  save(pvfit,file=paste0("pvfit-",fn))
  load(paste0("pvfit-",fn))
  
  stcl = pvpick(pvfit,alpha=0.95,max.only = F)
  sigcl=c()
  for(cln in 1:length(stcl$clusters)) {
    cl = stcl$clusters[[cln]]
    print(min(cc[cl,cl]))
    if (min(cc[cl,cl])>=0.8) {
      sigcl=c(sigcl,cln)
    }
  }
  # remove subset clusters and take only the maximum
  sigcl=stcl$clusters[sigcl]
  maxcl=c()
  for(cl1 in 1:length(sigcl)) {
    if (length(intersect(sigcl[[cl1]], unique(unlist(sigcl[-cl1])))) != length(sigcl[[cl1]]) ) {
      maxcl = c(maxcl,cl1)
    }
  }
  
  # represent the cluster by the variables with highest univariate predictive value for the response.
  topvar=list()
  for(cl in sigcl[maxcl]) {
    kts=c()
    for(v in cl) {
      kt = t.test(dmat.s[,v] ~ as.factor(cls %in% longclass))
      kts = c(kts,kt$p.value)
    }
    topvar[[cl[which.min(kts)]]]=cl
  }
  print(topvar)
  
  oo=i
  for(tv in names(topvar)) {
    cluster=gsub("^\\w+\\.","",topvar[[tv]])
    tvs=gsub("^\\w+\\.","",tv)
    summarytable=rbind(summarytable,data.frame(TopFeature=tvs, #Organism=oo,
                                               Cluster=paste0(cluster,collapse=", "),
                                               Cohesion=min(cc[topvar[[tv]],topvar[[tv]]])))
    oo = ""  # the org name just in the first row
  }
  hlines=c(hlines,length(topvar))
  
  monovar = setdiff(colnames(dmat),unlist(sigcl[maxcl]))
  dmat = dmat[,c(monovar,names(topvar))]
  
  # save the sanitized cls and data matrix
  save(dmat,cls,file=paste0("dmat-",fn))

}
require(xtable)
latabella = xtable(zerovartable,
                   caption="Detected zero variance features",
                   label="tab:zerovar")
align(latabella) = "llp{6.5cm}"
print(latabella,booktabs=T, hline.after=c(-1,0,nrow(zerovartable)),
      include.rownames=FALSE, #floating.environment = "table*", #width = "\\textwidth",
      file=paste0("../tables/zerovar.tex"))

latabella = xtable(summarytable,
                   caption="Detected multicollinear clusters of features",
                   label="tab:colinear")
headers=c()
headers["Human"] = paste0("\\multicolumn{",ncol(summarytable),"}{c}{Human} \\\\ \n \\midrule \n ")
headers["Mouse"] = paste0("\\multicolumn{",ncol(summarytable),"}{c}{Mouse} \\\\ \n \\midrule \n ")
headers["Zebrafish"] = paste0("\\multicolumn{",ncol(summarytable),"}{c}{Zebrafish} \\\\ \n \\midrule \n ")
align(latabella) = "llp{5cm}r"
print(latabella,booktabs=T, hline.after=c(-1,nrow(summarytable)),
      include.rownames=FALSE, size="\\scriptsize", #floating.environment = "table*", #width = "\\textwidth",
      add.to.row = list(pos = list(0,hlines[1],hlines[1]+hlines[2]), command = headers[names(ens.org)]),
      file=paste0("../tables/collinear-clusters.tex"))
 


# Features ranking with each FS algorithm
source("commons.R")
source("features-scoring.R")

summarytable=NULL
hlines=c()
for(i in names(ens.org)) {
  cat(i,"\n")
  o=ucsc.org[i]
  fn=paste0(o,".Rdata")
  load(paste0("dmat-",fn))

  # dealing with NA in conservation score
  # NA can be assumet as no conserved elements
  dmat[is.na(dmat)] = 0 
  
  # Just two class long vs !long
  cls = cls %in% longclass
 
  f.scores=score.features(dmat,cls)
  
  # save the signature for each FS method
  save(f.scores,file=paste0("f.scores-",fn))
}
@


# Features selection: ranked features xsl table generation
# this is to generate supplemental table S5
source("commons.R")
require(xlsx)
summarytable=NULL
hlines=c()
outfile = paste0("../suppl/TableS5.xls")
file.remove(outfile)
for(i in names(ens.org)) {
  o=ucsc.org[i]
  fn=paste0(o,".Rdata")
  load(paste0("f.scores-",fn))


  # Summarize results in topranked table
  topranked=NULL
  for(mt in colnames(f.scores)) {
    trlist=gsub("^\\w+\\.","",names(sort(f.scores[,mt],decreasing = T)))
    #trlist=paste0(trlist,collapse=", ")
    topranked = cbind(topranked,trlist)
  }
  colnames(topranked)=colnames(f.scores)
  hlines=c(hlines,nrow(topranked))
  
  cmat = sapply(1:ncol(topranked),function(x) sapply(1:ncol(topranked),function(y) length(intersect(topranked[,x],topranked[,y]))))
  rownames(cmat)=colnames(topranked)
  colnames(cmat)=colnames(topranked)
  cmat=round(cmat/15,2)
  cmat[upper.tri(cmat,diag = T)]=""
  cmat=cmat[-1,-ncol(cmat)]
  write.xlsx(topranked,file=outfile,sheetName=i,append=T,row.names=F)
}


# Stability analysis
require(ggplot2)
source("commons.R")
source("features-scoring.R")
require(caret)
summarytable=NULL
hlines=c()
for(i in names(ens.org)) {
  o=ucsc.org[i]
  fn=paste0(o,".Rdata")
  load(paste0("dmat-",fn))
  load(paste0("f.scores-",fn))
  
  topranked=NULL
  for(mt in colnames(f.scores)) {
    trlist=names(sort(f.scores[,mt],decreasing = T,na.last =T))
    #trlist=paste0(trlist,collapse=", ")
    topranked = cbind(topranked,trlist)
  }
  colnames(topranked)=colnames(f.scores)

  f.common=topranked
  f.common = (f.common=="")*0
  
  # Just two class long vs !long
  cls = cls %in% longclass
  bsamples = createResample(cls, times = 100, list = TRUE)
  for(bbi in 1:length(bsamples)) {
    bi=bsamples[[bbi]]
    cat(i,"boot=",bbi,"\n")
    
    dmat.boot = dmat[bi,]
    rownames(dmat.boot)=NULL
    cls.boot = cls[bi]
    
    f.boot.scores=score.features(dmat.boot,cls.boot)
    
    tr.boot=NULL
    for(mt in colnames(f.boot.scores)) {
      trlist=names(sort(f.boot.scores[,mt],decreasing = T,na.last=T))
      #trlist=paste0(trlist,collapse=", ")
      tr.boot = cbind(tr.boot,trlist)
    }
    colnames(tr.boot)=colnames(f.boot.scores)
    
    for (k in 1:nrow(f.common)) {
      kint = sapply(1:ncol(topranked),function(x) length(intersect(topranked[1:k,x],tr.boot[1:k,x])))
      f.common[k,] = f.common[k,] + kint/k
    }

  }
  f.common = f.common/length(bsamples)
  
  save(f.common,file=paste0("f.common-",fn))
  
}


# Stability analysis: figures generation
require(ggplot2)
source("commons.R")
source("features-scoring.R")
require(caret)
summarytable=NULL
hlines=c()
for(i in names(ens.org)) {
  o=ucsc.org[i]
  fn=paste0(o,".Rdata")
  load(paste0("f.common-",fn))

  df=NULL
  for(alg in colnames(f.common)) {
    df = rbind(df,data.frame(K=1:nrow(f.common),Stability=f.common[,alg],Algorithm=alg))
  }
  ggplot(df, aes(x = K, y = Stability, col = Algorithm)) + geom_line() + 
    ylim(0, 1) + guides(col = guide_legend(ncol = 3)) + labs(title = i, x="Signature size",y="") +
    theme(legend.justification=c(1,0), legend.position=c(1,0))
  ggsave(filename = paste0("../figs/stability-",i,".pdf"),width = 5, height = 5)
}
