# Supplementary material for: Identification of long non-coding transcripts with feature selection: a comparative study
Source: BMC Bioinformatics. 2017 Mar 23;18:187. doi: 10.1186/s12859-017-1594-z (PMC5364679; doi:10.1186/s12859-017-1594-z)
Supplement: Supplementary file 3 — R scripts. R scripts adopted for the experiments described in the paper. (ZIP 44 kb) [file 12859_2017_1594_MOESM3_ESM.zip › rscripts-src/features-scoring.R]

relief = function(d,cl,nsamples=10000) {
  require(amap)
  q = apply(d,1,function(ri) sum(is.na(ri)))
  d = d[q==0,]
  cl = cl[q==0]
  
  if (nsamples>nrow(d)) {
    nsamples = nrow(d)
  }
  
  smpl = sample(1:nrow(d),nsamples)
  x = d[smpl,]
  ccls.sm = cl[smpl]
  dm = as.matrix(amap::Dist(x,nbproc=parallel::detectCores() - 1))
  minpos=sapply(1:nrow(dm),function(i) which.min(dm[i,-i][ccls.sm[-i]]))
  minneg=sapply(1:nrow(dm),function(i) which.min(dm[i,-i][!ccls.sm[-i]]))
  
  hits = minpos[ccls.sm]
  miss = minneg[!ccls.sm]
  W = apply(-(x[ccls.sm,] - x[hits,])**2,2,sum) + apply((x[!ccls.sm,] - x[miss,])**2,2,sum)
  return(W)  
}


score.features = function(dmat,cls,roseSize = 2000) {
  require(caret)
  require(foba)
  require(glmnet)
  require(ROSE)
  require(CORElearn)
  source("svm-rfe.R")
  f.scores = NULL
  
  # Filter ************
  # -------------------
  # Wilcox test
  f = apply(dmat,2,function(x) 1-wilcox.test(x[cls],x[!cls])$p.value)
  f.scores<-cbind(f.scores,WT=f)
  rownames(f.scores) = names(f)
  
  #Information Gain (IG)
  f <- attrEval(Class~., data = data.frame(Class=cls,dmat), estimator="InfGain")
  f.scores<-cbind(f.scores,IG=f)
  
  #Gain Ratio (GR)
  f <- attrEval(Class~., data = data.frame(Class=cls,dmat), estimator="GainRatio")
  f.scores<-cbind(f.scores,GR=f)
  
  #Relief Feature Selection (RFS)
  f <- relief(dmat,cls)
  f.scores<-cbind(f.scores,RFS=f)
  
  # Wrapper
  # SVM-RFE
  # ci mette tempo senza il ROSE
  #dmat.rose=data.frame(Class=1*cls,dmat)
  #dmat.rose=ROSE(Class~., data=dmat.rose,N=roseSize)
  f<-svm.rfe(dmat,cls*1)
  #f<-svm.rfe(dmat.rose$data[,-1],dmat.rose$data$Class)
  f = max(f)-f
  f.scores<-cbind(f.scores,RFE=f)
  
  # Greedy Forward Selection (GFS)
  f <- foba(dmat,cls,type="forward",steps=ncol(dmat))
  fp = predict(f,type="coefficients",k=ncol(dmat))
  w=names(fp$selected.variables)
  x=colnames(dmat)[!colnames(dmat) %in% w]
  wnames=c(w,x)
  w = length(wnames):1
  names(w) = wnames
  f.scores<-cbind(f.scores,GFS=w[rownames(f.scores)])
  
  
  
  # Embedded ************
  # ---------------------
  # Lasso
  q=apply(dmat,1,function(x) sum(is.na(x))>0)
  sum(is.na(dmat))
  fit = glmnet(dmat[q==0,], cls[q==0],family="binomial",alpha=1)
  f = c()
  for (l in fit$lambda) {
    w=coef(fit,s=l)[,1]
    w=names(w[w!=0])[-1]
    f = c(f,setdiff(w,f))
  }
  f = c(f,setdiff(colnames(dmat),f))
  w=length(f):1
  names(w) = f
  f.scores<-cbind(f.scores,LR=w[rownames(f.scores)])
  
  # Elastic Net
  fit = glmnet(dmat[q==0,], cls[q==0],family="binomial",alpha=0.5)
  f = c()
  for (l in fit$lambda) {
    w=coef(fit,s=l)[,1]
    w=names(w[w!=0])[-1]
    f = c(f,setdiff(w,f))
  }
  f = c(f,setdiff(colnames(dmat),f))
  w=length(f):1
  names(w) = f
  f.scores<-cbind(f.scores,EN=w[rownames(f.scores)])
  
  # Random forest
  # ci mette tempo senza il ROSE
  #dmat.rose=data.frame(Class=1*cls,dmat)
  #dmat.rose=ROSE(Class~., data=dmat.rose,N=roseSize)
  #dmat.rose$data$Class=as.factor(dmat.rose$data$Class)
  
  #mrf <- randomForest(Class~., data = data.frame(Class=cls,dmat), ntree=1000,
  #                          keep.forest=FALSE, importance=TRUE)
  #f = importance(mrf)
  
  modelRF <- CoreModel(Class~., data = data.frame(Class=cls,dmat), model="rf",
                       selectionEstimator="MDL", minNodeWeightRF=5,
                       rfNoTrees=100, maxThreads=parallel::detectCores() - 1)
  f = rfAttrEval(modelRF)
  destroyModels(modelRF)
  
  f.scores<-cbind(f.scores,RF=f)
  
  # Ensemble ************ 
  # ---------------------
  # 
  
  # aggregating results of previous methods
  f.rank=apply(f.scores,2,rank)
  rownames(f.rank)=rownames(f.scores)
  f.scores<-cbind(f.scores,EFmn=apply(f.rank,1,mean,na.rm=T))
  f.scores<-cbind(f.scores,EFmd=apply(f.rank,1,function(x) as.numeric(names(which.max(table(x))))))
  
  
  return(f.scores)
}
