# Supplementary material for: Identification of long non-coding transcripts with feature selection: a comparative study
Source: BMC Bioinformatics. 2017 Mar 23;18:187. doi: 10.1186/s12859-017-1594-z (PMC5364679; doi:10.1186/s12859-017-1594-z)
Supplement: Supplementary file 3 — R scripts. R scripts adopted for the experiments described in the paper. (ZIP 44 kb) [file 12859_2017_1594_MOESM3_ESM.zip › rscripts-src/features.R]

# ********************************
# * Computation of features      *
# *                              *
# * (c) 2016/17 Luigi Cerulo     *
# * email: lcerulo@unisannio.it  *
# *                              *
# * Contributors:                *
# *    - Teresa M.R. Noviello    *
# ********************************

# load common functions, data structures, and required packages
source("commons.R")
require(GenomicRanges)
require(ggplot2)

# BASIC features
plen=list()
pex=list()
for(i in names(ens.org)) {
  o=ucsc.org[i]
  fn=paste0(o,".Rdata")
  load(paste0("txRanges-",o,".Rdata"))
  load(paste0("txClass-",o,".Rdata"))
  
  tableBasic = as.data.frame(matrix(0,nrow=length(txRanges),ncol=2,dimnames=list(names(txRanges),c("BASIC.TxLen","BASIC.TxNex"))))
  
  tableBasic[as.character(txClass$TXNAME),"Class"] = txClass$Class
  len = sapply(width(txRanges),sum)
  tableBasic[names(len),"BASIC.TxLen"] = len
  avg = sapply(width(txRanges),mean)
  tableBasic[names(len),"BASIC.TxExLenAvg"] = avg
  nex = sapply(width(txRanges),length)
  tableBasic[names(len),"BASIC.TxNex"] = nex
  
  save(tableBasic,file=paste0("tableBasic-",fn))

  ql = quantile(tableBasic[,"BASIC.TxLen"])
  p1 = ggplot(tableBasic, aes(BASIC.TxLen,y = ..density.., fill = Class)) + 
    geom_density(colour = "darkgreen", alpha=0.4) +
    xlim(0, ql["75%"]) + theme(legend.justification=c(1,1), legend.position=c(1,1)) +
    ggtitle(i)
  p1
  plen[[i]]=p1
  ql = quantile(tableBasic[,"BASIC.TxNex"])  
  p2 = ggplot(tableBasic, aes(BASIC.TxNex,y = ..density.., fill = Class)) + 
    geom_histogram(colour = "darkgreen", binwidth = 1, alpha=.5, position="stack") +
    xlim(0, 20) + theme(legend.justification=c(1,1), legend.position=c(1,1)) +
    ggtitle(i)
  pex[[i]]=p2
}


# NUCLEOTIDES features
source("commons.R")
suppressMessages(require(Biostrings))
for(i in names(ens.org)) {
  o=ucsc.org[i]
  fn=paste0(o,".Rdata")
  if (file.exists(file=paste0("tableOrf-",fn))) {
    next
  }
  load(paste0("txSeqs-",o,".Rdata"))
  # ATG 
  start = vmatchPattern("ATG",txSeqs,fixed=T)
  # TAA, TAG, TGA, 
  end1 = vmatchPattern("TGA",txSeqs,fixed=T)
  end2 = vmatchPattern("TAR",txSeqs,fixed=F)
  
  r.start = vmatchPattern("ATG",reverseComplement(txSeqs),fixed=T)
  r.end1 = vmatchPattern("TGA",reverseComplement(txSeqs),fixed=T)
  r.end2 = vmatchPattern("TAR",reverseComplement(txSeqs),fixed=F)

  tableOrf = data.frame(row.names = names(txSeqs))
  tableOrf$ORF.OrfLen=0
  tableOrf$ORF.KOZAK=0
  
  for (t in names(txSeqs)) {
    if (length(txSeqs[[t]])>=ncol(kozak[[i]])) {
      tableOrf[t,"ORF.KOZAK"] = max(PWMscoreStartingAt(kozak[[i]],txSeqs[[t]],starting.at = 1:(length(txSeqs[[t]])-ncol(kozak[[i]])+1)))
    } else {
      tableOrf[t,"ORF.KOZAK"] = -Inf
    }
    print(t)
    inizio = start[[t]]@start
    if (length(inizio)>0) {
      fine = sort(unique(c(end1[[t]]@start,end2[[t]]@start)))
      if (length(fine)>0) {
        m = sapply(inizio,function(x) fine - x)
        orfs = m[(m %% 3)==0 & m>0]
        if(length(orfs)>0) tableOrf[t,"ORF.OrfLen"] = max(orfs)
      }
    }
    inizio = r.start[[t]]@start
    if (length(inizio)>0) {
      fine = sort(unique(c(r.end1[[t]]@start,r.end2[[t]]@start)))
      if (length(fine)>0) {
        m = sapply(inizio,function(x) fine - x)
        orfs = m[(m %% 3)==0 & m>0]
        if(length(orfs)>0) tableOrf[t,"ORF.OrfLen"] = max(orfs,tableOrf[t,"ORF.OrfLen"])
      }
    }
  }
  save(tableOrf,file=paste0("tableOrf-",fn))
}


# Fickett Score function
source("commons.R")
require(Biostrings)

getFickettScore <- function(Seq){
  pos1 = oligonucleotideFrequency(Seq[seq(1,length(Seq)-2,3)],1)
  pos2 = oligonucleotideFrequency(Seq[seq(2,length(Seq)-1,3)],1)
  pos3 = oligonucleotideFrequency(Seq[seq(3,length(Seq),3)],1)
  
  posB = sapply(Bases, function(x) max(pos1[x],pos2[x],pos3[x])/(min(pos1[x],pos2[x],pos3[x]) +1))
  contB = sapply(Bases, function(x) oligonucleotideFrequency(Seq,1)[x]/length(Seq))
  names(contB) = Bases
  
  PposB = sapply(Bases, function(x) ProbCoding.posP[which(posB[x] >= posP[,1] & posB[x] < posP[,2]),x])
  PcontB = sapply(Bases, function(x) ProbCoding.contP[which(contB[x] >= contP[,1] & contB[x] < contP[,2]),x])
  
  WposB = PposB * posW
  WcontB = PcontB * contW
  FickScore = sum(WposB+WcontB)
  return(FickScore)
}


# Conservation score
source("commons.R")
require(rtracklayer)
require(GenomicRanges)
require(GenomicFeatures)
require(RCurl)

getLink <- function(y,o,url){
  y = strsplit(y, "\r*\n")[[1]]
  y = y[grep("way",y)]
  y = y[-grep("multiz",y)]
  y = sapply(y,function(x) strsplit(x, "/"))
  y = unlist(lapply(y, function(x) x[[2]]))
  y = sapply(y, function(x) sub(".*>","", x))
  names(y) = NULL
  y = paste0(url,y,"/",o,".",y)
  return(y)
}

for(i in names(ens.org)) {
  cat(i,"\n")
  o = ucsc.org[i]
  fn = paste0(o,".Rdata")
  load(paste0("txRanges-",o,".Rdata"))
  
  url = paste0("http://hgdownload.cse.ucsc.edu/goldenPath/",o,"/")
  Filenames = getURL(url, ftp.use.epsv = FALSE, dirlistonly = TRUE)
  
  if (o == "danRer7") {
    link = getLink(Filenames,"fish",url) 
  } else {
    if (o == "hg38") {
      link = getLink(Filenames,o,url)
      link = link[-grep("7",link)]
    } else {
      if (o == "mm10") {
        link = getLink(Filenames,o,url)
        link = strsplit(link,split="mm10.",fixed = TRUE)
        link.tmp = unlist(lapply(link, function(x) x[1]))
        tmp.str = unlist(lapply(link, function(x) x[2]))
        tmp.str = paste0("mm10.60way.",strsplit(tmp.str,split="60way"))
        link = paste0(link.tmp,tmp.str)
        link[2] = paste0(link[2],"60way")
      }
    }
  }
  tableCons <- NULL
  for(f in link){
    file.bw = paste0(unlist(strsplit(f,split="/"))[7],".bw")
    file.bw = paste0("tmp/",file.bw)
    if (!file.exists(file.bw)) {
      download.file(paste0(f,".bw"),file.bw)
    }

    cons.type= regmatches(file.bw,regexec("(\\w+)\\.bw$",file.bw))[[1]][2]
    
    exons = unlist(txRanges)
    extx = data.frame(EX=exons$exon_name,TX=names(exons),stringsAsFactors = F)
    scores = import(file.bw,which=exons)
    exscores = mergeByOverlaps(exons,scores)
    exmean=aggregate(exscores$score,by=list(exscores$exon_name),mean,na.rm=T)
    rownames(exmean) = exmean[,1]
    commonex = extx$EX[extx$EX %in% rownames(exmean)]
    extx$SCORE=NA
    extx[extx$EX %in% rownames(exmean),"SCORE"]=exmean[commonex,"x"]
    
    txmean=aggregate(extx$SCORE,by=list(extx$TX),mean,na.rm=T)
    txmax=aggregate(extx$SCORE,by=list(extx$TX),max,na.rm=F)
    txmin=aggregate(extx$SCORE,by=list(extx$TX),min,na.rm=F)
    
    tableCons.tmp = data.frame(A1=txmean$x,A2=txmin$x,A3=txmax$x)
    rownames(tableCons.tmp) = txmean[,1]
    colnames(tableCons.tmp) = paste0(cons.type, c(".mean",".min",".max"))
    if(is.null(tableCons)) {
      tableCons=rbind(tableCons,tableCons.tmp)
    } else {
      tableCons=cbind(tableCons,tableCons.tmp)
    }
  }  
  # more compact feature names
  cn = gsub("phastCons","ph",colnames(tableCons))
  cn = gsub("phyloP","py",cn)
  cn = gsub("way","",cn)
  cn = gsub("\\.max","mx",cn)
  cn = gsub("\\.min","mn",cn)
  cn = gsub("\\.mean","m",cn)
  cn = paste0("CONS.",cn)
  colnames(tableCons) = cn
  save(tableCons,file=paste0("tableCons-",fn))
}
@


# Nucleotide metrics
source("commons.R")
require(GenomicRanges)
require(Biostrings)
for(i in names(ens.org)) {
  cat(i,"\n")
  o=ucsc.org[i]
  fn=paste0(o,".Rdata")
  load(paste0("txSeqs-",o,".Rdata"))
  load(paste0("txClass-",o,".Rdata"))
  
  DI = oligonucleotideFrequency(txSeqs,2,as.prob = T)
  TRI = oligonucleotideFrequency(txSeqs,3,as.prob = T)
  #FOUR = oligonucleotideFrequency(txSeqs,4)
    load(paste0("txSeqs-",o,".Rdata"))
  
  colnames(DI) = paste0("NUCLEO.",colnames(DI))
  colnames(TRI) = paste0("NUCLEO.",colnames(TRI))
  #colnames(FOUR) = paste0("NUCLEO.",colnames(FOUR))
  tableNucleo = data.frame(DI,TRI,row.names = names(txSeqs)) 
  
  tableNucleo$NUCLEO.FickScore = unlist(lapply(txSeqs, getFickettScore))

  
  save(tableNucleo,file=paste0("tableNucleo-",fn))
}

# Repeats metrics
source("commons.R")
require(GenomicRanges)
for(i in names(ens.org)) {
  cat(i,"\n")
  o=ucsc.org[i]
  fn=paste0(o,".Rdata")
  if (file.exists(file=paste0("tableReps-",fn))) {
    #next
  }
  load(paste0("txRanges-",o,".Rdata"))
  load(paste0("rmskRanges-",o,".Rdata"))
  load(paste0("txClass-",o,".Rdata"))
  
  # annotated and validated class of repeats
  repClasses = read.csv2("Repeats.csv",stringsAsFactors = F)
  repClasses = repClasses[repClasses$Evaluated=="yes",]
  
  validReps = as.character(rmskRanges$repName) %in% repClasses$repName & 
    as.character(rmskRanges$repClass) %in% repClasses$repClass & 
    as.character(rmskRanges$repFamily) %in% repClasses$repFamily
  rmskRanges = rmskRanges[validReps]

  t=as.matrix(table(mcols(rmskRanges)[,c("repFamily","repClass")]))
  t=t[-grep("Unknown|\\?",rownames(t)),-grep("Unknown|\\?",colnames(t))]
  ta=apply(t,2,function(x) names(x[x>0]))
  ta=ta[unlist(lapply(ta,length))>0]
  repCols = unlist(sapply(names(ta),function(x) make.names(paste("REPS",x,ta[[x]]))))
  names(repCols)=NULL
  tableReps = matrix(0,nrow=length(txRanges),ncol=length(repCols),dimnames=list(names(txRanges),repCols))
  print(repCols)
  repsLen=list()
  for (cls in names(ta)) {
    for (fml in ta[[cls]]) {
      repcol = make.names(paste("REPS",cls,fml))
      
      rmskf=reduce(rmskRanges[mcols(rmskRanges)$repFamily==fml & mcols(rmskRanges)$repClass==cls])
      over = findOverlaps(rmskf,txRanges)
      cat(repcol,length(over),"\n")
      if (length(over)>0) {
        repsLen[[paste(cls,fml)]] = width(rmskf)
        wd = vapply(1:length(over),function(x) sum(width(intersect(rmskf[over[x]@queryHits],txRanges[[over[x]@subjectHits]]))),1)
        overWidths = data.frame(TR=names(txRanges[over@subjectHits]),
                              WD=wd)
        overWidths = aggregate(WD ~ TR, data=overWidths,sum)
        tableReps[overWidths$TR,repcol] = overWidths$WD
      }
    }
  }
  #boxplot(repsLen)
  save(tableReps,file=paste0("tableReps-",fn))
}

# Generate merged tables
source("commons.R")
for(i in names(ens.org)) {
  cat(i,"\n")
  o=ucsc.org[i]
  fn=paste0(o,".Rdata")
  
  load(paste0("tableBasic-",fn))
  load(paste0("tableNucleo-",fn))
  load(paste0("tableReps-",fn))
  load(paste0("tableOrf-",fn))
  load(paste0("tableCons-",fn))

  # Intersects rownames in case they differ
  commont = intersect(intersect(intersect(intersect(rownames(tableBasic),
                      rownames(tableNucleo)),
                      rownames(tableReps)),
                      rownames(tableOrf)),
                      rownames(tableCons))
  print(i)
  print(length(commont))
  print(nrow(tableBasic))
  print(nrow(tableNucleo))
  print(nrow(tableReps))
  print(nrow(tableOrf))
  print(nrow(tableCons))
  tableAll = data.frame(tableBasic[commont,],
                        tableNucleo[commont,],
                        tableReps[commont,],
                        tableOrf[commont,],
                        tableCons[commont,],stringsAsFactors = F)
  
  # supplemental derived features
  tableAll$ORF.OrfProp = tableAll$ORF.OrfLen/tableAll$BASIC.TxLen
  print(summary(tableAll$ORF.OrfProp))
  tableAll[,grep("REPS",colnames(tableAll))] = tableAll[,grep("REPS",colnames(tableAll))]/tableAll$BASIC.TxLen

  cat(i,dim(tableAll),"\n")
  save(tableAll,file=paste0("tableAll-",fn))
}
