# Supplementary material for: Identification of long non-coding transcripts with feature selection: a comparative study
Source: BMC Bioinformatics. 2017 Mar 23;18:187. doi: 10.1186/s12859-017-1594-z (PMC5364679; doi:10.1186/s12859-017-1594-z)
Supplement: Supplementary file 3 — R scripts. R scripts adopted for the experiments described in the paper. (ZIP 44 kb) [file 12859_2017_1594_MOESM3_ESM.zip › rscripts-src/islnc.R]

# **************************************************
# * islnc.R - The script adopted for the web tool  *
# * http://80.21.185.51:8888/islnc                 *
# *                                                *
# * (c) 2016/17 Luigi Cerulo                       *
# * email: lcerulo@unisannio.it                    *
# *                                                *
# * Contributors:                                  *
# *    - Teresa M.R. Noviello                      *
# **************************************************


train.model = function(dmatfile) {
  suppressMessages(require(e1071))
  longclass=c("lincRNA","sense_intronic","sense_overlapping","antisense")
  load(dmatfile)
  cls.bin = cls %in% longclass
  
  
  for (forf in c(0,1)) {
    for (fcons in c(0,1)) {
      for (fnucleo in c(0,1)) {
        for (freps in c(0,1)) {
          if (forf==0 & fcons==0 & fnucleo==0 & freps==0) {
            next
          }
          svmfile=paste0("svm-model",gsub("dmat|.Rdata","",dmatfile),"-",paste(forf,fcons,fnucleo,freps,sep=""),".Rdata")
          sgr=""
          if (forf==1) sgr=c(sgr,"^ORF")
          if (fcons==1) sgr=c(sgr,"^CONS")
          if (fnucleo==1) sgr=c(sgr,"^NUCLEO")
          if (freps==1) sgr=c(sgr,"^REPS")
          sgr=sgr[sgr!=""]
          sub.dmat = dmat[,grep(paste(sgr,collapse="|"),colnames(dmat))]
          
          ids=1:nrow(dmat)
          if (sum(cls.bin) < sum(!cls.bin)) {
            ids = c(which(cls.bin==T),sample(which(cls.bin==F),sum(cls.bin)))
          }
          if(length(ids)>1000) {
            ids=sample(ids,1000)
          }
          
          d.train = sub.dmat[ids,]
          cls.train = cls.bin[ids]
          
          q=apply(d.train,2,var,na.rm=T)
          cat(" zero var train:",sum(q==0),"\n")
          d.train = d.train[,q>0]
          
          model = svm(Class ~., data=data.frame(Class=1*cls.train,d.train),
                      probability = T,scale=T,type="C-classification")
          
          
          save(model,file=svmfile)
          
          print(svmfile)
        }
      }
    }
  }
}


# Rscript islnc.R predict gtf mm10 infiles/example.gtf html
options <- commandArgs(trailingOnly = TRUE)
instdir ="/home/islnc.exec"


if(options[1]=="genmodels") {
  for (dm in dir(pattern="dmat-.*")) {
    cat(dm,"\n")
    train.model(dm)
  }
} else if(options[1]=="predict") {

  svmfile=paste0(instdir,"/svm-model-", options[3], "-",options[6],".Rdata")
  
  # options[4] convert input file to feature table intable
  source(paste0(instdir,"/feature-extraction-functions.R"))
  
  intable=NULL
  if (options[2] == "gtf") {
    txdb <- makeTxDbFromGFF(options[4])
    txRanges=exonsBy(txdb,by="tx",use.names=T)
    if (length(txRanges)>100) {
      txRanges=txRanges[1:100]
    }
    tableBasic = as.data.frame(matrix(0,nrow=length(txRanges),ncol=3,dimnames=list(names(txRanges),c("BASIC.TxLen","BASIC.TxExLenAvg","BASIC.TxNex"))))
    len = sapply(width(txRanges),sum)
    tableBasic[names(len),"BASIC.TxLen"] = len
    avg = sapply(width(txRanges),mean)
    tableBasic[names(len),"BASIC.TxExLenAvg"] = avg
    nex = sapply(width(txRanges),length)
    tableBasic[names(len),"BASIC.TxNex"] = nex
    
    inst = grep(options[3],installed.genomes(),ignore.case = T,value=T)
    suppressMessages(require(inst,character.only = TRUE))
    genome = get(inst)
    txSeqs = extractTranscriptSeqs(genome, txdb)
    
    
    tableOrf=orf.extraction(txSeqs)
    tableNucleo=nucleo.extraction(txSeqs)
  
    repClasses = read.csv2(paste0(instdir,"/Repeats.csv"),stringsAsFactors = F)
    repClasses = repClasses[repClasses$Evaluated=="yes",]
    load(paste0(instdir,"/rmskRanges-",options[3],".Rdata"))
    tableReps=repeats.extraction(txRanges,rmskRanges,repClasses)
    
    bwfiles=dir(instdir,pattern=paste0("^",options[3],".*bw$"),full.names=T)
    tableCons=cons.extraction(txRanges,bwfiles)
    commont = intersect(intersect(intersect(intersect(rownames(tableBasic),
                                                      rownames(tableNucleo)),
                                            rownames(tableReps)),
                                  rownames(tableOrf)),
                        rownames(tableCons))
    tableAll = data.frame(tableBasic[commont,],
                          tableNucleo[commont,],
                          tableReps[commont,],
                          tableOrf[commont,],
                          tableCons[commont,],stringsAsFactors = F)
    
    # supplemental derived features
    tableAll$ORF.OrfProp = tableAll$ORF.OrfLen/tableAll$BASIC.TxLen
    tableAll[,grep("REPS",colnames(tableAll))] = tableAll[,grep("REPS",colnames(tableAll))]/tableAll$BASIC.TxLen
    intable = as.matrix(tableAll)
  } else if (options[2] == "fasta") {
    txSeqs = readDNAStringSet(options[4])
    if (length(txSeqs)>100) {
      txSeqs=txSeqs[1:100]
    }
    tableOrf=orf.extraction(txSeqs)
    tableNucleo=nucleo.extraction(txSeqs)
    commont = intersect(rownames(tableOrf),rownames(tableNucleo))
    tableAll = data.frame(tableNucleo[commont,],
                          tableOrf[commont,],stringsAsFactors = F)
    tableAll$BASIC.TxLen = width(txSeqs[rownames(tableAll)])
    # supplemental derived features
    tableAll$ORF.OrfProp = tableAll$ORF.OrfLen/tableAll$BASIC.TxLen
    intable = as.matrix(tableAll)
  }
  
  
  
  if (!is.null(intable)) {
    intable[is.na(intable)]=0
    intable[is.infinite(intable)]=0
    suppressMessages(require(e1071))
    load(svmfile)
    intable = intable[,colnames(intable) %in% attr(model$terms,"term.labels"),drop=FALSE]
    pred = predict(model,intable,probability=T)
    p = attr(pred, "probabilities")
    p = p[order(-p[,"1"]),,drop=FALSE]
    ptab = data.frame(Transcript=rownames(p),P=p[,"1"],islnc=p[,"1"]>0.5)
    if (options[5]=="html") {
      suppressMessages(require(xtable))
      print(xtable(ptab), type="html",include.rownames=F)
    } else if (options[5]=="csv") {
      write.csv(ptab,file=stdout(),row.names = F)
    } else if (options[5]=="excel") {
      suppressMessages(require(xlsx))
      write.xlsx(ptab,file=stdout(),row.names = F)
    }
  }
}
