# Supplementary material for: Identification of long non-coding transcripts with feature selection: a comparative study
Source: BMC Bioinformatics. 2017 Mar 23;18:187. doi: 10.1186/s12859-017-1594-z (PMC5364679; doi:10.1186/s12859-017-1594-z)
Supplement: Supplementary file 3 — R scripts. R scripts adopted for the experiments described in the paper. (ZIP 44 kb) [file 12859_2017_1594_MOESM3_ESM.zip › rscripts-src/Pauli-novel-transcripts-test.R]

# *******************************************
# * Load Pauli et al. assembled transcripts *
# *                                         *
# * (c) 2016/17 Luigi Cerulo                *
# * email: lcerulo@unisannio.it             *
# *                                         *
# * Contributors:                           *
# *    - Teresa M.R. Noviello               *
# *******************************************

# load common functions, data structures, and required packages
source("commons.R")
source("feature-extraction-functions.R")
require(rtracklayer)

# load Pauli et al. bed (obtained from suppl files)
# and convert into a GRangesList
bedtrans <- read.table("Pauli_Supp_Data_Files/EmbryonicTranscriptome.bed",stringsAsFactors = F,header = F)
txRanges=makeGRangesListFromFeatureFragments(seqnames=bedtrans$V1, fragmentStarts=bedtrans$V12,
                                                 fragmentWidths=bedtrans$V11,
                                                 strand=bedtrans$V6)
# adjust UCSC coordinates and chr names
txRanges=shift(txRanges,bedtrans$V2+1)
n=substr(bedtrans$V4,1,12)
names(txRanges)=n

# save into a Rdata file
save(txRanges,file="pauli-txRanges.Rdata")


# ************************************************************
# * Extract features from Pauli et al. assembled transcripts *
# ************************************************************

# load data saved in the previous step
load("pauli-txRanges.Rdata")

# load common functions, data structures, and required packages
source("commons.R")
source("feature-extraction-functions.R")
require(rtracklayer)
require(BSgenome.Drerio.UCSC.danRer7)

# Extract transcript sequences
txSeqs = extractTranscriptSeqs(BSgenome.Drerio.UCSC.danRer7, txRanges)

# compute Basic features
tableBasic = as.data.frame(matrix(0,nrow=length(txRanges),ncol=2,dimnames=list(names(txRanges),c("BASIC.TxLen","BASIC.TxNex"))))
len = sapply(width(txRanges),sum)
tableBasic[names(len),"BASIC.TxLen"] = len
avg = sapply(width(txRanges),mean)
tableBasic[names(len),"BASIC.TxExLenAvg"] = avg
nex = sapply(width(txRanges),length)
tableBasic[names(len),"BASIC.TxNex"] = nex

# compute ORF features
tableOrf=orf.extraction(txSeqs)

# compute Nucleotide features
tableNucleo=nucleo.extraction(txSeqs)

# load annotated and validated class of repeats
repClasses = read.csv2("Repeats.csv",stringsAsFactors = F)
repClasses = repClasses[repClasses$Evaluated=="yes",]

# load RepeatMasker UCSC track
load("rmskRanges-danRer7.Rdata")

# compute Repeats features
tableReps=repeats.extraction(txRanges,rmskRanges,repClasses)

# load conservation score UCSC tracks
bwfiles=dir("tmp/",pattern="fish*",full.names=T)

# compute Conservation features
tableCons=cons.extraction(txRanges,bwfiles)

# Intersects rownames in case they differ
commont = intersect(intersect(intersect(intersect(rownames(tableBasic),
                                                  rownames(tableNucleo)),
                                        rownames(tableReps)),
                              rownames(tableOrf)),
                    rownames(tableCons))

# generate the overall table
tableAll = data.frame(tableBasic[commont,],
                      tableNucleo[commont,],
                      tableReps[commont,],
                      tableOrf[commont,],
                      tableCons[commont,],stringsAsFactors = F)

# compute supplemental derived features
tableAll$ORF.OrfProp = tableAll$ORF.OrfLen/tableAll$BASIC.TxLen
print(summary(tableAll$ORF.OrfProp))
tableAll[,grep("REPS",colnames(tableAll))] = tableAll[,grep("REPS",colnames(tableAll))]/tableAll$BASIC.TxLen

# save the final table
save(tableAll,file="pauli-tableAll.Rdata")


# **********************************************************************************************
# * Classification of novel Pauli et al transcripts with signatures, iseerna, and all features *
# **********************************************************************************************

# Load common functions, datastructures, and required packages
source("commons.R")
require(e1071)
require(VennDiagram)

# sets the current species and load the oracle dataset
i="Zebrafish"
o=ucsc.org[i]
fn=paste0(o,".Rdata")
load(paste0("dmat-",fn))
# just two classes
cls = cls %in% longclass

# load the signatures into a list
load(paste0("topfclass2-",i,".Rdata"))
signatures = NULL
for(s in unique(topfclass$Sign)){
  signatures = c(signatures, 
                 list(unique((paste(topfclass$FClass[which(topfclass$Sign == s)], topfclass$Feature[which(topfclass$Sign == s)],sep=".")))))
}

names(signatures) = c("Signature 4","Signature 1","Signature 2","Signature 3")

# add the IseeRNA signature
signatures = c(signatures,list(IseeRNA = c(grep("CONS.ph",colnames(dmat),value=T),"ORF.OrfProp",grep("BASIC.Tx",colnames(dmat),value=T),"NUCLEO.GC","NUCLEO.CT","NUCLEO.TAG","NUCLEO.TGT","NUCLEO.ACG","NUCLEO.TCG")))

# add all features
signatures = c(signatures,list(All=colnames(dmat)))

# create a balanced dataset
ids=1:nrow(dmat)
if (sum(cls) < sum(!cls)) {
  ids = c(which(cls==T),sample(which(cls==F),sum(cls)))
}
dmat = dmat[ids,]
cls = cls[ids]
table(cls)

# 
dmat[is.infinite(dmat)] = 0
dmat[is.na(dmat)] = 0

# load Pauli dataset
load("pauli-tableAll.Rdata")
paulimat = as.matrix(tableAll)
paulimat = paulimat[,colnames(dmat)]
dim(paulimat)
paulimat[is.infinite(paulimat)] = 0
paulimat[is.na(paulimat)] = 0

# load Pauli predictions
paulilongs <- read.table("Pauli_Supp_Data_Files/lncRNA_Transcripts.bed",stringsAsFactors = F,header = F)
paulilongs = paulilongs$V4
length(paulilongs)

# Perform prediction with different signatures
outlist=list(Pauli=paulilongs)
for(sign in names(signatures)) {
  cat(sign,"\n")
  dmat.sub = dmat[,signatures[[sign]]]
  
  # train with annotated zebrafish transcripts using all features
  model = svm(Class ~., data=data.frame(Class=1*cls,dmat.sub),
              probability = T,scale=T,type="C-classification")

  pred = predict(model,paulimat,probability=T)
  p=attr(pred, "probabilities")
  
  save(p, file=paste0("pauli-predictions-",sign,".Rdata"))
  outlist[[length(outlist)+1]] = rownames(p[p[,"1"]>0.5,])
}

names(outlist) = c("Pauli",names(signatures))

# Generate output table
outab=NULL
for(sign in setdiff(names(outlist),"Pauli")) {
  intr = length(intersect(outlist[["Pauli"]],outlist[[sign]]))
  outab = rbind(outab,data.frame("Training Features"=sign,
                                 "Predicted lncRNA"=length(outlist[[sign]]),
                                 "Pauli et al. lncRNA"=length(outlist[["Pauli"]]),
                                 "Intersection"=intr,
                                 "Fraction"=intr/length(outlist[["Pauli"]])))
}

# create latex table
require(xtable)
latabella = xtable(outab,
                   caption=paste0("Pauli et al. novel transcripts predicted with different signatures"),
                   label=paste0("tab:pauli",i))
print(latabella,booktabs=T, hline.after=c(-1,0,nrow(latabella)),
      include.rownames=F, size="\\scriptsize", floating.environment = "table*", #width = "\\textwidth",
      file=paste0("../tables/pauli-predictions.tex"))

# Venn diagram
venn.diagram(
  outlist[c(1:5)],
	filename = "venn.tiff",
	col = "transparent",
  fill = c("red", "green","blue","grey","yellow"),
	alpha = 0.50,
	#label.col = c("orange", "white", "darkorchid4", "white", 
	#"white", "white", "white", "white", "darkblue", "white", 
	#"white", "white", "white", "darkgreen", "white"),
	cex = 0.6,
	fontfamily = "sans",
	#fontface = "bold",
	#cat.col = c("darkblue", "darkgreen", "orange", "darkorchid4"),
	cat.cex = 0.8,
	#cat.pos = 0,
	#cat.dist = 0.27,
	cat.fontfamily = "sans",
  cat.fontface = "bold",
	rotation.degree = 270,
	margin = 0.2
	)
