# Supplementary material for: Identification of long non-coding transcripts with feature selection: a comparative study
Source: BMC Bioinformatics. 2017 Mar 23;18:187. doi: 10.1186/s12859-017-1594-z (PMC5364679; doi:10.1186/s12859-017-1594-z)
Supplement: Supplementary file 3 — R scripts. R scripts adopted for the experiments described in the paper. (ZIP 44 kb) [file 12859_2017_1594_MOESM3_ESM.zip › rscripts-src/prediction-exp.R]

# ********************************
# * Preciction experiments       *
# *                              *
# * (c) 2016/17 Luigi Cerulo     *
# * email: lcerulo@unisannio.it  *
# *                              *
# * Contributors:                *
# *    - Teresa M.R. Noviello    *
# ********************************


# One feature classification
source("commons.R")
require(PRROC)
library(ggplot2)
summarytable=NULL
hlines=c()
for(i in names(ens.org)) {
  o=ucsc.org[i]
  fn=paste0(o,".Rdata")
  load(paste0("dmat-",fn))
  
  # dealing with NA in conservation score
  # NA can be assumed as no conserved elements
  dmat[is.na(dmat)] = 0 

  # just two classes
  cls = cls %in% longclass

  auc=c()
  aupr=c()
  fname=c()
  for(j in colnames(dmat)) {
    cat(j,"\n")
    x = dmat[,j]
    x[is.na(x)] = min(x,na.rm = T)
    roc  = PRROC::roc.curve(scores.class0=x,weights.class0=cls)
    auc=c(auc,roc$auc)
    pr  = PRROC::pr.curve(scores.class0=x,weights.class0=cls)
    skw = sum(cls)/length(cls)
    aucprmin = 1 + (1-skw)*log(1-skw)/skw
    aupr=c(aupr,(pr$auc.davis.goadrich-aucprmin)/(1-aucprmin))


    fname = c(fname,j)
        
    x = max(dmat[,j],na.rm=T) - dmat[,j]
    x[is.na(x)] = min(x,na.rm = T)
    roc  = PRROC::roc.curve(scores.class0=x,weights.class0=cls)
    auc=c(auc,roc$auc)
    pr  = PRROC::pr.curve(scores.class0=x,weights.class0=cls)
    skw = sum(cls)/length(cls)
    aucprmin = 1 + (1-skw)*log(1-skw)/skw
    aupr=c(aupr,(pr$auc.davis.goadrich-aucprmin)/(1-aucprmin))

    fname = c(fname,j)
  }

  perftab = aggregate(aupr,by=list(fname),max)
  perftab = cbind(perftab,aggregate(auc,by=list(fname),max))
  perftab = perftab[order(perftab[,2],decreasing = T),]
  perftab = data.frame(Feature=perftab[,1],AUPR=perftab[,2],AUC=perftab[,4])
  save(perftab,file=paste0("perftab-topranked-",fn))

}

# One feature classification: results tables and figures
source("commons.R")
require(PRROC)
library(ggplot2) 
require(PerfMeas)
summarytable=NULL
hlines=c()
for(i in names(ens.org)) {
  o=ucsc.org[i]
  fn=paste0(o,".Rdata")
  load(paste0("perftab-topranked-",fn))
  load(paste0("dmat-",fn))

    # just two classes
  cls = cls %in% longclass
  topn=25
  topf = as.character(perftab[1:topn,1])
  
  perftab$Feature = gsub("^\\w+\\.","",perftab$Feature)
  
  perftab$AUPR = paste(formatC(perftab$AUPR,2,format="f")," (",formatC(perftab$AUC,2,format="f"),")",sep="")
  perftab$AUC=NULL
  
  bind = cbind
  if (is.null(summarytable)) {
    bind = rbind
  }
  summarytable = bind(summarytable, perftab[1:topn,])
  

  clsdes = rep("lncRNA",length(cls))
  clsdes[!cls]="Other"
  for(topfj in 1:20) {
    xscale = scale_x_continuous()
    if(length(grep("Len|Nex",topf[topfj]))>0) {
      xscale = scale_x_log10()
    }
    d=data.frame(Feature=dmat[,topf[topfj]],Class=clsdes)
    pdfname = paste0("../figs/FeatureDistr-",topfj,"-",i,".pdf")
    pl = ggplot(d) + geom_density(aes(x=Feature, fill=Class, y=..scaled..),alpha=1/2) +
      ylab("") + xlab(topf[topfj]) + labs(fill = "")  + xscale +  #ggtitle(i)
      #theme(legend.justification=c(1,0), legend.position=c(1,0))
      theme(axis.ticks = element_blank(), axis.text.y = element_blank(),legend.position="none")
    ggsave(pdfname,pl,width = 5, height = 5)
  }
}
require(xtable)


latabella = xtable(summarytable,
                   caption="Top ranked features according to their AUPR (AUC)",
                   label="tab:topPredictionfeatures")

headers="\\toprule \n"
for(i in names(ens.org)) {
  headers = paste0(headers, "\\multicolumn{2}{c}{",i,"} &")
}
headers = gsub("\\&$","",headers)
headers = paste0(headers, "\\\\ \n ",paste(colnames(summarytable),collapse=" & "),"\\\\ \\midrule \n ")
print(latabella,booktabs=T, hline.after=c(nrow(latabella)),
      include.rownames=T, size="\\scriptsize",include.colnames=F, 
      add.to.row = list(pos = list(-1), command = headers),
      file=paste0("../tables/topranked-features-prediction.tex"))


# Supervised classification
source("commons.R")
source("features-scoring.R")
require(PRROC)
require(caret)
require(ROSE)
require(e1071)
require(randomForest)
for(i in names(ens.org)) {
  cat(i,"\n")
  o=ucsc.org[i]
  fn=paste0(o,".Rdata")
  load(paste0("dmat-",fn))
  
  # dealing with NA in conservation score
  # NA can be assumet as no conserved elements
  dmat[is.na(dmat)] = 0 
  # just two classes
  cls = cls %in% longclass

  # 10 fold cross validation
  fld = createFolds(cls,k=10)

  supervised=NULL
  for(fi in 1:length(fld)) {
      d.train = dmat[-fld[[fi]],]
      d.test = dmat[fld[[fi]],]
      cls.train = cls[-fld[[fi]]]
      cls.test = cls[fld[[fi]]]

      # dealing with unbalanced data
      # downsample negative class
      ids=1:nrow(d.train)
      if (sum(cls.train) < sum(!cls.train)) {
        ids = c(which(cls.train==T),sample(which(cls.train==F),sum(cls.train)))
      }
      if(length(ids)>1000) {
        ids=sample(ids,1000)
      }
      d.train = d.train[ids,]
      cls.train = cls.train[ids]

      
      q=apply(d.train,2,var,na.rm=T)
      cat("zero var train:",sum(q==0),"\n")
      q2=apply(d.test,2,var,na.rm=T)
      cat("zero var test:",sum(q2==0),"\n")
      d.train = d.train[,q>0 & q2>0]
      d.test = d.test[,q>0 & q2>0]
      
      # with a pre-feature selection in training data
      # the last is basically with all features
      # Which FS Algorithm? (All)
      f.scores.train=score.features(d.train,cls.train,roseSize=1000)
      
      # scale data
      #d.train = scale(d.train)
      #d.test = scale(d.test)
      

      kks = sort(c(seq(2,10,2),15,seq(20,ncol(d.train),20)))
      if (kks[length(kks)] < ncol(d.train)) {
        kks[length(kks)+1]=ncol(d.train)
      }
      
      for(k in kks) {
        for(fs in colnames(f.scores.train)) {
          
          topf = names(f.scores.train[order(f.scores.train[,fs],decreasing = T),fs])
          
          model = svm(Class ~., data=data.frame(Class=1*cls.train,d.train[,topf[1:k]]),
                      probability = T,scale=T,type="C-classification")
          p = predict(model,d.test[,topf[1:k]],probability=T)
          p=attr(p, "probabilities")
          
          x = p[,"1"]
          x[is.na(x)] = min(x,na.rm = T)
          roc  = PRROC::roc.curve(scores.class0=x,weights.class0=cls.test)
          auc=roc$auc
          pr  = PRROC::pr.curve(scores.class0=x,weights.class0=cls.test)
          skw = sum(cls.test)/length(cls.test)
          aucprmin = 1 + (1-skw)*log(1-skw)/skw
          aupr=(pr$auc.davis.goadrich-aucprmin)/(1-aucprmin)
          supervised=rbind(supervised,data.frame(Algorithm="SVM",Fold=fi,
                                                 K=k,AUPR=aupr,
                                                 AUC=auc,FS=fs))
          
          cat(i,"fold=",fi,fs,"topk=",k,kks[length(kks)],"SKW=",skw,"AUPR=",aupr,"\n")
          
          if (T) {
            # Naive Bayes
            model = naiveBayes(Class ~., data=data.frame(Class=1*cls.train,d.train[,topf[1:k]]),laplace = 1)
            p = predict(model,d.test[,topf[1:k]],type="raw")
            x = p[,"1"]
            x[is.na(x)] = min(x,na.rm = T)
            roc  = PRROC::roc.curve(scores.class0=x,weights.class0=cls.test)
            auc=roc$auc
            pr  = PRROC::pr.curve(scores.class0=x,weights.class0=cls.test)
            skw = sum(cls.test)/length(cls.test)
            aucprmin = 1 + (1-skw)*log(1-skw)/skw
            aupr=(pr$auc.davis.goadrich-aucprmin)/(1-aucprmin)
            supervised=rbind(supervised,data.frame(Algorithm="NBayes",Fold=fi,
                                                   K=k,AUPR=aupr,
                                                   AUC=auc,FS=fs))
            
            # Random Forest
            model = randomForest(Class ~., data=data.frame(Class=as.factor(1*cls.train),d.train[,topf[1:k]]),na.action=na.omit)
            p = predict(model,d.test[,topf[1:k]],type="prob")
            x = p[,"1"]
            x[is.na(x)] = min(x,na.rm = T)
            roc  = PRROC::roc.curve(scores.class0=x,weights.class0=cls.test)
            auc=roc$auc
            pr  = PRROC::pr.curve(scores.class0=x,weights.class0=cls.test)
            skw = sum(cls.test)/length(cls.test)
            aucprmin = 1 + (1-skw)*log(1-skw)/skw
            aupr=(pr$auc.davis.goadrich-aucprmin)/(1-aucprmin)
            supervised=rbind(supervised,data.frame(Algorithm="Rforest",Fold=fi,
                                                   K=k,AUPR=aupr,
                                                   AUC=auc,FS=fs))
          }
        }
      }
  }
  save(supervised,file=paste0("supervised2-",fn))
}


# Supervised classification: results tables and figures
source("commons.R")
library(ggplot2) 
require(xtable)
require(reshape)
for(i in names(ens.org)) {
  cat(i,"\n")
  o=ucsc.org[i]
  fn=paste0(o,".Rdata")
  load(paste0("supervised2-",fn))
 
  supervised = subset(supervised,K<=80 | K == max(supervised$K))
  castlist=list()
  for (perfm in c("AUPR","AUC")) {
    taggr=aggregate(supervised[,perfm],by=list(supervised$Algorithm,supervised$K,supervised$FS),mean)
    colnames(taggr) = c("Algorithm","K","FS",perfm)
    for (fsalgo in unique(taggr$FS)) {
      if (fsalgo=="WT") {
        ll = theme(legend.justification=c(1,0), legend.position=c(1,0),axis.text.x = element_text(angle = 45, hjust = 1))
      } else {
        ll = theme(legend.position="none",axis.text.x = element_text(angle = 45, hjust = 1))
      }
      ggplot(subset(taggr,FS==fsalgo), aes_string(x = "K", y = perfm, col = "Algorithm")) + geom_line() + 
        scale_x_log10(breaks=unique(taggr$K)) + ylim(0, 1) + guides(col = guide_legend(ncol = 3)) + 
        labs(title = fsalgo, x="Signature size", y=perfm) +
        ll
      ggsave(filename = paste0("../figs/prediction-",fsalgo,"-",perfm,"-",i,".pdf"),width = 5, height = 5)
    }
    castlist[[perfm]] = cast(taggr, Algorithm ~ FS ~ K,value = perfm)
  }
  
  for (k in as.character(unique(taggr$K))) {
    tacast.auc=round(castlist[["AUC"]][,,k],2)
    tacast.aupr=round(castlist[["AUPR"]][,,k],2)
    tacast = matrix(paste(formatC(tacast.aupr,2,format="f")," (",formatC(tacast.auc,2,format="f"),")",sep=""),nrow=nrow(tacast.aupr))
    rownames(tacast) = rownames(tacast.aupr)
    colnames(tacast) = colnames(tacast.aupr)
    latabella = xtable(tacast,
                       caption=paste0("Prediction accuracy AUPR (AUC) of different learning algorithms trained with top ",k,
                                      " features selected in the training set (",i,")"),
                       label=paste0("tab:predalgovsfeatures",i))
    print(latabella,booktabs=T, hline.after=c(-1,0,nrow(latabella)),
          include.rownames=T, size="\\scriptsize", floating.environment = "table*", #width = "\\textwidth",
          file=paste0("../tables/predaccuracy-",k,"-",i,".tex"))
  }
  
}

@


# Feature signatures generation
source("commons.R")
require(xtable)
require(reshape)
require(PRROC)
require(caret)
require(e1071)
require(randomForest)
summarytable=list()
plt=list()
hlines=c()
par(mfrow=c(1,3), las=1)
#ens.org=ens.org[2]
for(i in names(ens.org)) {
  cat(i,"\n")
  o=ucsc.org[i]
  fn=paste0(o,".Rdata")
  load(paste0("f.scores-",fn))

  # Summarize results in topranked table
  k=20
  topranked=NULL
  topfclass=NULL
  toprankedAll=NULL
  totclass = table(gsub("(^\\w+)\\..*","\\1",rownames(f.scores)))
  for(mt in colnames(f.scores)) {
    trlist=gsub("^\\w+\\.","",names(sort(f.scores[,mt],decreasing = T))[1:k])
    topfclass = rbind(topfclass,
                      data.frame(FClass=gsub("(^\\w+)\\..*","\\1",names(sort(f.scores[,mt],decreasing = T))[1:k]),
                                 FS=mt,Feature=trlist,stringsAsFactors = F))
    #trlist=paste0(trlist,collapse=", ")
    topranked = cbind(topranked,trlist)
    toprankedAll = cbind(toprankedAll,gsub("^\\w+\\.","",names(sort(f.scores[,mt],decreasing = T))))
  }
  tacast= cast(topfclass, FClass ~ FS,value="Feature",fun.aggregate = length)
  tacast$FClass = paste(as.character(tacast$FClass)," (",totclass[as.character(tacast$FClass)],")",sep="")
  latabella = xtable(tacast,
                 caption=paste0("Features categories in the top ",k," ranked features (",i,")"),
                 label="tab:annotation")
  #print(latabella,booktabs=T,include.rownames=F,size="\\scriptsize")
  print(latabella,booktabs=T,include.rownames=T,size="\\scriptsize",
        file=paste0("../tables/categories-features-",i,".tex"))
  
  colnames(topranked)=colnames(f.scores)
  colnames(toprankedAll)=colnames(f.scores)
  topranked = topranked[,!colnames(topranked) %in% c("RFE","EFmd")]
  if (i=="Zebrafish") {
    topranked = topranked[,!colnames(topranked) %in% c("GFS","GR","RF")]
  }
  cmat = sapply(1:ncol(topranked),function(x) sapply(1:ncol(topranked),function(y) length(intersect(topranked[,x],topranked[,y]))))
  rownames(cmat)=colnames(topranked)
  colnames(cmat)=colnames(topranked)
  cmat=round(cmat/k,2)
  hc=hclust(as.dist(1-cmat),method = "complete")
  siggroups = cutree(hc,h=0.45)
  topfclass$Sign = siggroups[as.character(topfclass$FS)]
  
  # remove non stable and not performant FS
  #topfclass = subset(topfclass,!FS %in% c("WT","RFE","EFmd"))
  topfclass = subset(topfclass,!FS %in% c("RFE","EFmd"))
  if (i=="Zebrafish") {
    topfclass = subset(topfclass,!FS %in% c("GFS","GR","RF"))
    #topfclass = subset(topfclass,!FS %in% c("GFS","GR"))
  }
  # save the signatures
  save(topfclass,file=paste0("topfclass2-",i,".Rdata"))
  sigtable = cast(topfclass, Sign ~ FClass,value="Feature",fun.aggregate = function(x) paste(sort(unique(x)),collapse=", "))
  fsgroups = aggregate(topfclass$FS,by=list(topfclass$Sign),function(x) paste(unique(x),collapse=", "))
  fsgroups=fsgroups[,2]
  sigtable$AlgorithmGroups = fsgroups
  sigtable = sigtable[,c(1,ncol(sigtable),2:(ncol(sigtable)-1))]
  sigtable$Sign = NULL #1:nrow(sigtable)
  print(nrow(sigtable))
  pdf(paste0("../figs/hclust2-",i,".pdf"))
  plot(hc,main=i,sub="",axes=T,xlab="",ylab="")
  dev.off()

  #plot(hc,main=i,sub="",axes=T,xlab="",ylab="")
  summarytable[[i]] = toprankedAll
  
  cmat[upper.tri(cmat,diag = T)]=""
  cmat=cmat[-1,-ncol(cmat)]
  latabella = xtable(cmat,
                     caption=paste0("Jaccard similarity between top ",k," ranked features (",i,")"),
                     label=paste0("tab:topfeatures",i))

  #print(latabella,booktabs=T,include.rownames=T,size="\\scriptsize")
  print(latabella,booktabs=T,include.rownames=T,size="\\scriptsize",
        file=paste0("../tables/cmatrix-features-",i,".tex"))


  # evaluation of sign performance
  AUPR=c()
  AUC=c()
  for (w in 1:nrow(sigtable)) {
    sig = c()
    for (p in colnames(sigtable)[3:ncol(sigtable)]) {
      ff = unlist(strsplit(as.character(sigtable[w,p]),", "))
      if (length(ff)>0) {
        sig = c(sig,paste0(p,".",ff))
      }
    }
    load(paste0("dmat-",fn))
    # dealing with NA in conservation score
    # NA can be assumed as no conserved elements
    dmat[is.na(dmat)] = 0 
  
    cls = cls %in% longclass
    dmat = dmat[,sig]
    
    #summary(dmat[,grep("REPS",colnames(dmat))]) = dmat[,grep("REPS",colnames(dmat))]*dmat[,"BASIC.TxLen"]
    
    # 10 fold cross validation
    fld = createFolds(cls,k=10)
    auc.all=c()
    aupr.all=c()
    for(fi in 1:length(fld)) {
      #cat(fi,"\n")
      d.train = dmat[-fld[[fi]],]
      d.test = dmat[fld[[fi]],]
      cls.train = cls[-fld[[fi]]]
      cls.test = cls[fld[[fi]]]
      
      q=apply(d.train,2,var,na.rm=T)
      cat("zero var:",sum(q==0),"\n")
      q2=apply(d.test,2,var,na.rm=T)
      cat("zero var2:",sum(q2==0),"\n")
      d.train = d.train[,q>0 & q2>0]
      d.test = d.test[,q>0 & q2>0]
      
      # remove NA rows as some classifiers do not want
      q=apply(d.test,1,function(x) sum(is.na(x)))
      d.test = d.test[q==0,]
      cls.test = cls.test[q==0]

      # dealing with unbalanced data
      ids=1:nrow(d.train)
      if (sum(cls.train) < sum(!cls.train)) {
        #cat("rebalancing...\n")
        ids = c(which(cls.train==T),sample(which(cls.train==F),sum(cls.train)))
      }
      if(length(ids)>10000) {
        ids=sample(ids,10000)
      }
      d.train = d.train[ids,]
      cls.train = cls.train[ids]

      model = svm(Class ~., data=data.frame(Class=1*cls.train,d.train),
                  probability = T,scale=T,cost=1,kernel="radial",type="C-classification")
      p = predict(model,d.test,probability=T)
      p=attr(p, "probabilities")
      
#      model = randomForest(Class ~., data=data.frame(Class=as.factor(1*cls.train),d.train),na.action=na.omit)
#      p = predict(model,d.test,type="prob")
#      model = naiveBayes(Class ~., data=data.frame(Class=1*cls.train,d.train),laplace = 1)
#      p = predict(model,d.test,type="raw")

      
      x = p[,"1"]
      x[is.na(x)] = min(x,na.rm = T)
      roc  = PRROC::roc.curve(scores.class0=x,weights.class0=cls.test)
      auc.all=c(auc.all,roc$auc)
      pr  = PRROC::pr.curve(scores.class0=x,weights.class0=cls.test)
      skw = sum(cls.test)/length(cls.test)
      aucprmin = 1 + (1-skw)*log(1-skw)/skw
      aupr=(pr$auc.davis.goadrich-aucprmin)/(1-aucprmin)
      aupr.all=c(aupr.all,aupr)
      cat(i,"fold=",fi,"Sig=",w,"AUPR=",aupr,"\n")
    }
    AUC=c(AUC,mean(auc.all))
    AUPR=c(AUPR,mean(aupr.all))
  }
  
  sigtable$AUPR=paste(formatC(AUPR,2,format="f")," (",formatC(AUC,2,format="f"),")",sep="")
  #print(sigtable)
  latabella = xtable(sigtable,
                     caption=paste0("Signatures detected in top ",k," ranked features (",i,")"),
                     label=paste0("tab:sigtable",i))
  align(latabella) = "rp{1cm}p{1.2cm}p{2cm}p{2.5cm}p{2cm}p{2cm}p{1.5cm}" #"rp{1.5cm}p{1.5cm}p{3cm}p{3.5cm}p{1.8cm}p{2.3cm}p{1.5cm}"
  #print(latabella,booktabs=T,include.rownames=F,size="\\scriptsize")
  print(latabella,booktabs=T,include.rownames=F,size="\\scriptsize", floating.environment = "table*",
        file=paste0("../tables/sigtable2-",i,".tex"))

}
