# Supplementary material for: Identification of long non-coding transcripts with feature selection: a comparative study
Source: BMC Bioinformatics. 2017 Mar 23;18:187. doi: 10.1186/s12859-017-1594-z (PMC5364679; doi:10.1186/s12859-017-1594-z)
Supplement: Supplementary file 3 — R scripts. R scripts adopted for the experiments described in the paper. (ZIP 44 kb) [file 12859_2017_1594_MOESM3_ESM.zip › rscripts-src/rawdata.R]

# ********************************
# * Rawdata download             *
# *                              *
# * (c) 2016/17 Luigi Cerulo     *
# * email: lcerulo@unisannio.it  *
# *                              *
# * Contributors:                *
# *    - Teresa M.R. Noviello    *
# ********************************

# load common functions, data structures, and required packages
source("commons.R")
require(GenomicFeatures)
require(biomaRt)
require(BSgenome)

# functions to download previous ensembl database versions
mymart79 = function(biomart="ensembl",
                      dataset="hsapiens_gene_ensembl",
                      host="www.biomart.org",
                      port=80) {
    ### Redefine GenomicFeatures useMart2 to use a previous version of assembly
    message("use previous version ... ")
    useEnsembl(biomart=biomart, dataset=dataset,version=79)
}
mymartCurrent = function(biomart="ensembl",
                      dataset="hsapiens_gene_ensembl",
                      host="www.biomart.org",
                      port=80) {
    message("use current version ... ")
    useEnsembl(biomart=biomart, dataset=dataset)
}
tmpfun = NULL
tmpfun <- get(".useMart2", envir = asNamespace("GenomicFeatures"))
environment(mymart79) = environment(tmpfun)
attributes(mymart79) = attributes(tmpfun)
environment(mymartCurrent) = environment(tmpfun)
attributes(mymartCurrent) = attributes(tmpfun)
mymart=mymartCurrent

# Download basic transcripts informations
table = NULL
for(i in names(ens.org)) {
  cat(i,"\n")
  o=ucsc.org[i]
  fn=paste0(o,".Rdata")
  if (!file.exists(paste0("txClass-",fn))) {
    if (i=="Zebrafish") {
      # overides the .useMart2 hidden function of GenomicFeatures
      # a dirty trick to use previous version of biomart archives (needed for Danio Rerio)
      assignInNamespace(".useMart2", mymart79, ns="GenomicFeatures")
      mymart=mymart79
    } else {
      # restore the original hidden function to use the current version
      assignInNamespace(".useMart2", mymartCurrent, ns="GenomicFeatures")
      mymart=mymartCurrent
    }
    txdb <- makeTxDbFromBiomart(biomart="ensembl",dataset=ens.org[i])
    print(txdb)
    seqlevels(txdb) = grep("^\\d+|^X|^Y",seqlevels0(txdb),value=T,perl=T)
    seqlevels(txdb) = paste0("chr",seqlevels(txdb))

    genome = NULL
    if (instGenomes[i]!="") {
      require(instGenomes[i],character.only = TRUE)
      genome = get(instGenomes[i])
    }
    
    txRanges <- exonsBy(txdb, by = "tx",use.names=T)
    txRanges3UTR <- threeUTRsByTranscript(txdb,use.names=T)
    txRanges5UTR <- fiveUTRsByTranscript(txdb,use.names=T)
    txRangesIntrons <- intronsByTranscript(txdb, use.names=T)
    save(txRanges,txRanges3UTR,txRanges5UTR,txRangesIntrons,file=paste0("txRanges-",fn))
    
    if (!is.null(genome)) {
      txSeqs <- extractTranscriptSeqs(genome, txdb,use.names=T)
      save(txSeqs,file=paste0("txSeqs-",fn))
    }
    
    txClass=select(txdb, keys=names(txRanges), columns=c("TXNAME","TXTYPE"), keytype="TXNAME")
    txClass$Class = "other ncRNA"
    txClass$Class[grep("IG|TR",txClass$TXTYPE)] = "IG/TR genes"
    txClass$Class[grep("pseudogene",txClass$TXTYPE)] = "pseudogene"
    txClass$Class[txClass$TXTYPE %in% longclass] = txClass$TXTYPE[txClass$TXTYPE %in% longclass]
    txClass$Class[txClass$TXTYPE=="protein_coding"] = "PCT"
    
    # download supplemental columns vegaid
    mym = mymart(biomart="ensembl",dataset=ens.org[i])
    #la = listAttributes(mym)
    vegatable = getBM(attributes = c("ensembl_transcript_id","ottt","transcript_status"), mart = mym)
    rownames(vegatable) = as.character(vegatable$ensembl_transcript_id)
    txpresenti = txClass$TXNAME %in% vegatable$ensembl_transcript_id
    txClass$VEGAID = ""
    txClass$VEGAID[txpresenti] = vegatable[txClass$TXNAME[txpresenti],"ottt"]
    txClass$STATUS = ""
    txClass$STATUS[txpresenti] = vegatable[txClass$TXNAME[txpresenti],"transcript_status"]
    
    save(txClass,file=paste0("txClass-",fn))
  }
  load(paste0("txClass-",fn))
  
  txClass$Species = i
  table = rbind(table,txClass)
  
}


source("commons.R")
require(reshape)
require(knitr)
require(xtable)

# Generate Table of distribution of different class of transcripts among Human, Mouse, and Zebrafish
table=NULL
for(i in names(ens.org)) {
  o=ucsc.org[i]
  load(paste0("txClass-",o,".Rdata"))
  txClass$Species = i
  table=rbind(table,txClass)
}
table$Class = gsub("sense\\_","",table$Class)
ta = aggregate(TXNAME ~ Species + Class, data=table,length)
tacast= cast(ta, Class ~ Species)
rownames(tacast) = tacast$Class
tacast = tacast[c("PCT",gsub("sense\\_","",longclass),"pseudogene","other ncRNA","IG/TR genes"),]
tacast = rbind(tacast,data.frame(Class="Total",t(apply(tacast,2,sum,na.rm=T))))

#latabella = xtable(tacast,
#                 caption="Distribution of different class of transcripts among Human, Mouse, and Zebrafish (Ensemble annotation)",
#                 label="tab:ensemble")

#align(latabella) = "lllr"
#print(latabella,booktabs=T, hline.after=c(-1,0,nrow(latabella)-1,nrow(latabella)),
#      include.rownames=FALSE, #floating.environment = "table*", #width = "\\textwidth",
#      file=paste0("../oracle-ensemble.tex"))

ta = aggregate(TXNAME ~ Species + Class, data=table[table$VEGAID!="" & table$STATUS=="KNOWN" ,],length)
tacast2= cast(ta, Class ~ Species)
rownames(tacast2) = tacast2$Class
tacast2 = tacast2[c("PCT",gsub("sense\\_","",longclass),"pseudogene","other ncRNA","IG/TR genes"),]
tacast2 = rbind(tacast2,data.frame(Class="Total",t(apply(tacast2,2,sum,na.rm=T))))

tacast3 = cbind(tacast,tacast2[,-1])
latabella = xtable(tacast3,
                 caption="Distribution of different class of transcripts among Human, Mouse, and Zebrafish",
                 label="tab:annotation")

align(latabella) = "llrrr|rrr"
headers = paste("\\toprule \n & \\multicolumn{3}{c}{Ensemble} & \\multicolumn{3}{c}{Vega with KNOWN status} \\\\ \n ",
paste(colnames(tacast3),collapse=" & "),
"\\\\ \n \\midrule \n")

print(latabella,booktabs=T, hline.after=c(nrow(latabella)-1,nrow(latabella)),
      include.rownames=FALSE, size="\\scriptsize",include.colnames=F, 
      add.to.row = list(pos = list(-1), command = headers),
      file=paste0("../tables/oracle.tex"))


# Download repeats UCSC track
require(GenomicRanges)
for(i in names(ens.org)) {
  cat(i,"\n")
  o=ucsc.org[i]
  fn=paste0(o,".Rdata")
  ftab=paste0("rmsk-",o,".tsv.gz")
  if (!file.exists(ftab)) {
    download.file(paste0("http://hgdownload.soe.ucsc.edu/goldenPath/",o,"/database/rmsk.txt.gz"),
                  ftab)
  }
  df = read.table(gzfile(ftab),sep="\t",header=F)
  colnames(df)=c("bin","swScore","milliDiv","milliDel","milliIns","chr",
                 "start","end","genoLeft","strand",
                 "repName","repClass","repFamily","repS","repE","repL","id")
  rmskRanges = makeGRangesFromDataFrame(df,keep.extra.columns=TRUE,
                                    starts.in.df.are.0based=TRUE)
  rmskRanges = rmskRanges[,c("repName","repClass","repFamily")]
  save(rmskRanges,file=paste0("rmskRanges-",fn))
}
