# Supplementary material for: Identification of long non-coding transcripts with feature selection: a comparative study
Source: BMC Bioinformatics. 2017 Mar 23;18:187. doi: 10.1186/s12859-017-1594-z (PMC5364679; doi:10.1186/s12859-017-1594-z)
Supplement: Supplementary file 3 — R scripts. R scripts adopted for the experiments described in the paper. (ZIP 44 kb) [file 12859_2017_1594_MOESM3_ESM.zip › rscripts-src/README]

Supporting information for the R scripts provided as Additional file 10 (R Scripts) in the manuscript.
For additional support please send and email to lcerulo@unisannio.it 


rscripts.tgz includes the following R scripts:

- common.R, feature-extraction-functions.R, features-scoring.R, svm-rfe.R
	A collection of supporting and utility functions (eg. organism assembly, 
	KOZAK PWM, Flickett parameters)

- rawdata.R 
	Downloads the raw data from UCSC and ensembl databases necessary for the analysis and generates Table 1

- features.R 
	Extracts all the features from the raw data saved with the previous script
	and creates a table (tableAll) for each organism. 

- feature-selection-exp.R 
	1) performs the multicollinear analysis generating Table S4; 
	2) creates the basic features data matrix (dmat) for each species; 
	3) performs the ranking of features with each considered algorithm generating Table S5 and 
	Table 3,4, and 5; 
	4) performs stability analysis generating the Figure 1; 
	
- prediction-exp.R 
	1) performs the one feature classification and generates Table 2; 
	2) performs the supervised classification for each signature size and generates Figures S1, S2, and S3; 
	3) performs the clustering of signatures and generates Figure S4;
	4) generates the tables of signatures for each species (Tables 3, 4, and 5)

- tools-performance.R 
	computes the prediction performance for each considered tool in each species generating the
	Table 6;


- Pauli-novel-transcripts-test.R 
	computes the intersection with Pauli et al. study for each zebrafish signature (Table 7);

- Co-expressionExperiments.R
	evaluated the co-expression correlation of predicted lncRNAs with their neighbor genes and 
	generates Figure 3.

- ribosomes-test.R
	evaluates the Ribosome Release Score (RRS) on a set of predicted lncRNA and performs
	the test to show whether the RRS of predicted lncRNAs is significantly lower than
	the RRS of protein-coding RNAs. Generates Figure 4.
 
- ultraconserved-test.R 
	computes the prediction performance of a set of ultraconserved lncRNAs.

- islnc.R
	The script adopted in the web tool available at: http://80.21.185.51:8888/islnc  


The complete raw dataset for human, mouse, and zebrafish can be downloaded from:
http://80.21.185.51:8888/rawdata-lncRNA-study.tgz
