# Supplementary material for: Identification of long non-coding transcripts with feature selection: a comparative study
Source: BMC Bioinformatics. 2017 Mar 23;18:187. doi: 10.1186/s12859-017-1594-z (PMC5364679; doi:10.1186/s12859-017-1594-z)
Supplement: Supplementary file 3 — R scripts. R scripts adopted for the experiments described in the paper. (ZIP 44 kb) [file 12859_2017_1594_MOESM3_ESM.zip › rscripts-src/ribosomes-test.R]

# ********************************
# * Ribo-seq test                *
# *                              *
# * (c) 2016/17 Luigi Cerulo     *
# * email: lcerulo@unisannio.it  *
# *                              *
# * Contributors:                *
# *    - Teresa M.R. Noviello    *
# ********************************
require(GenomicFeatures)
require(rtracklayer)
source("commons.R")
split.orf = function(txSeqs,txRanges) {
  # function that splits a transcript into 5'UTR, CDS, 3'UTR parts
  # performing an ORF prediction
  
  start = vmatchPattern("ATG",txSeqs,fixed=T)
  # TAA, TAG, TGA, 
  end1 = vmatchPattern("TGA",txSeqs,fixed=T)
  end2 = vmatchPattern("TAR",txSeqs,fixed=F)
  
  #r.start = vmatchPattern("ATG",reverseComplement(txSeqs),fixed=T)
  #r.end1 = vmatchPattern("TGA",reverseComplement(txSeqs),fixed=T)
  #r.end2 = vmatchPattern("TAR",reverseComplement(txSeqs),fixed=F)
  
  pb = txtProgressBar(min=1,max=length(txSeqs),style=3)
  tnames=names(txSeqs)
  txRangesCDS = GRangesList()
  txRanges3UTR = GRangesList()
  txRanges5UTR = GRangesList()
  for (ti in 1:length(txSeqs)) {
    t = tnames[ti]
    #cat(ti,"\n")
    ORFinizio = 1
    ORFfine = width(txSeqs[t])-2
    inizio = start[[t]]@start
    inverseORF=FALSE
    maxORFlen=0
    if (length(inizio)>0) {
      fine = sort(unique(c(end1[[t]]@start,end2[[t]]@start)))
      if (length(fine)>0) {
        orflen = sapply(inizio,function(x) fine - x)
        orfi = sapply(inizio,function(x) fine + x -fine)
        orff = sapply(inizio,function(x) fine - x + x)
        orfs = orflen[(orflen %% 3)==0 & orflen>0]
        if (length(orfs)>0) {
          maxORFlen = max(orfs)
          orfMaxPos = which(orflen==maxORFlen)[1]
          ORFinizio = orfi[orfMaxPos]
          ORFfine = orff[orfMaxPos]
        }
      }
    }
    if(F) {
      inizio = r.start[[t]]@start
      if (length(inizio)>0) {
        fine = sort(unique(c(r.end1[[t]]@start,r.end2[[t]]@start)))
        if (length(fine)>0) {
          orflen = sapply(inizio,function(x) fine - x)
          orfi = sapply(inizio,function(x) fine + x -fine)
          orff = sapply(inizio,function(x) fine - x + x)
          orfs = orflen[(orflen %% 3)==0 & orflen>0]
          if (length(orfs)>0) {
            if (max(orfs)> maxORFlen) {
              maxORFlen = max(orfs)
              orfMaxPos = which(orflen==maxORFlen)[1]
              ORFinizio = width(txSeqs[t]) - orff[orfMaxPos] + 1
              ORFfine = width(txSeqs[t]) - orfi[orfMaxPos] + 1
              inverseORF=TRUE
            }
          }
        }
      }
    }
    setTxtProgressBar(pb, ti)
    exonStart=1
    exonEnd=1
    w = width(txRanges[[t]])
    while(w[exonStart] < ORFinizio & exonStart<length(w)) {
      ORFinizio = ORFinizio - w[exonStart]
      exonStart = exonStart + 1
    }
    while(w[exonEnd] < ORFfine & exonEnd<length(w)) {
      ORFfine = ORFfine - w[exonEnd]
      exonEnd = exonEnd + 1
    }
    startPrimoEx = start(txRanges[[t]])[exonStart]
    startUltimoEx = start(txRanges[[t]])[exonEnd]
    
    
    
    cds = GRanges(seqnames=seqnames(txRanges[[t]])[1],seqlengths =seqlengths(txRanges[[t]]),  ranges=IRanges(startPrimoEx+ORFinizio, startUltimoEx+ORFfine+2),
                   strand=strand(txRanges[[t]])[1])

    txRangesCDS[[length(txRangesCDS)+1]] = intersect(txRanges[[t]],cds)
    if (!inverseORF) {
      utr3 = GRanges(seqnames=seqnames(txRanges[[t]])[1],seqlengths =seqlengths(txRanges[[t]]), ranges=IRanges(startUltimoEx+ORFfine+2, max(end(txRanges[[t]]))),
                    strand=strand(txRanges[[t]])[1])
      utr5 = GRanges(seqnames=seqnames(txRanges[[t]])[1],seqlengths =seqlengths(txRanges[[t]]), ranges=IRanges(min(start(txRanges[[t]])),startPrimoEx+ORFinizio-1),
                     strand=strand(txRanges[[t]])[1])
    } else {
      utr3 = GRanges(seqnames=seqnames(txRanges[[t]])[1],seqlengths =seqlengths(txRanges[[t]]),ranges=IRanges(min(start(txRanges[[t]])),startPrimoEx+ORFinizio),
                     strand=strand(txRanges[[t]])[1])
    }
    txRanges3UTR[[length(txRanges3UTR)+1]] = intersect(txRanges[[t]],utr3)
    txRanges5UTR[[length(txRanges5UTR)+1]] = intersect(txRanges[[t]],utr5)
    
  }
  names(txRangesCDS) = names(txSeqs)
  names(txRanges3UTR) = names(txSeqs)
  names(txRanges5UTR) = names(txSeqs)
  close(pb)
  return(list(UTR5=txRanges5UTR,CDS=txRangesCDS, UTR3=txRanges3UTR))
}


# Gold standard test in zebrafish 
riboRanges = import("ribo/Global_RiboProElong.29_09_2016.bw")
mrnaRanges = import("ribo/All_danRer7_mRNACov.bw")
load("txRanges-danRer7.Rdata",verbose=T)
load("txClass-danRer7.Rdata")
load("txSeqs-danRer7.Rdata")
txClass = txClass[txClass$VEGAID!="" & txClass$STATUS=="KNOWN" & txClass$Class %in% c(longclass,"PCT"),]
longn = txClass[txClass$Class %in% longclass,"TXNAME"]
pctn = txClass[txClass$Class %in% "PCT","TXNAME"]
length(pctn)
length(longn)

# Test on new prediction in zebrafish
load("pauli-txRanges.Rdata",verbose=T)
riboRanges = import("ribo/Global_RiboProElong.29_09_2016.bw")
mrnaRanges = import("ribo/Pauli12_All.mRNACov.bw")  #All_danRer7_mRNACov.bw
require(BSgenome.Drerio.UCSC.danRer7)
txSeqs = extractTranscriptSeqs(BSgenome.Drerio.UCSC.danRer7, txRanges)

# only direct strand because ORF split computes only direct ORF
a=sapply(strand(txRanges),function(x) as.character(x)[1])
length(a)
txRanges = txRanges[a=="+"]
commong = intersect(names(txSeqs),names(txRanges))
txSeqs = txSeqs[commong]
txRanges = txRanges[commong]
l1 = width(txSeqs)
l2 = unlist(lapply(width(txRanges),sum))
sum(l1!=l2)
w2 = split.orf(txSeqs,txRanges)
save(w2,file="pauli-CDS-UTR.Rdata")


load("pauli-predictions-Signature 1.Rdata",verbose=T)
#load("pauli-predictions-Signature 2.Rdata",verbose=T)
#load("pauli-predictions-Signature 3.Rdata",verbose=T)
#load("pauli-predictions-Signature 4.Rdata",verbose=T)
#load("pauli-predictions-All.Rdata",verbose=T)
#load("pauli-predictions-IseeRNA.Rdata",verbose=T)

p = p[rownames(p) %in% names(w2$CDS),]
prob = sort(p[,"1"])
longn = names(prob[(length(prob)-3000):length(prob)])
pctn = names(prob[1:3000])

# for oracle only
#pctn = pctn[pctn %in% names(txRanges3UTR) & pctn %in% names(txRanges5UTR) & pctn %in% names(txRanges)]
# for prediction only
pctn = pctn[pctn %in% names(txRanges)]
longn = longn[longn %in% names(txRanges)]
length(longn)
length(pctn)
#longn = sample(longn,2000)
#pctn = sample(pctn,2000)


# for predictions
rCDS = w2$CDS[c(longn,pctn)]
r3UTR = w2$UTR3[c(longn,pctn)]
r5UTR = w2$UTR5[c(longn,pctn)]

# for oracle
w = split.orf(txSeqs[longn],txRanges[longn])
rCDS = endoapply(txRanges[pctn],function(x) {elementMetadata(x)=NULL; x})
r3UTR = endoapply(txRanges3UTR[pctn],function(x) {elementMetadata(x)=NULL; x})
r5UTR = endoapply(txRanges5UTR[pctn],function(x) {elementMetadata(x)=NULL; x})
rCDS = c(rCDS,w$CDS)
r3UTR = c(r3UTR,w$UTR3)
r5UTR = c(r5UTR,w$UTR5)
save(longn,pctn,rCDS,r3UTR,r5UTR,file="zebrafish-long-pct-CDS-UTR.Rdata")
load("zebrafish-long-pct-CDS-UTR.Rdata",verbose=T)

utrw = unlist(lapply(width(r3UTR),sum))
cdsw = unlist(lapply(width(rCDS),sum))

# filter oout regions with length less that ribo-se read length
# 30 is the ribo-seq read legnth
r3UTR = r3UTR[utrw>30 & cdsw>30]
rCDS = rCDS[utrw>30 & cdsw>30]
length(r3UTR)
length(rCDS)
sum(longn %in% names(rCDS))
sum(pctn %in% names(rCDS))

overRiboCDS = findOverlaps(rCDS,riboRanges)
overmRNACDS = findOverlaps(rCDS,mrnaRanges)
overRibo3UTR = findOverlaps(r3UTR,riboRanges)
overmRNA3UTR = findOverlaps(r3UTR,mrnaRanges)

scores = riboRanges[overRiboCDS@to]$score
txnames = names(rCDS)[overRiboCDS@from]
countRiboCDS = aggregate(scores,by=list(txnames),sum)
rownames(countRiboCDS) = countRiboCDS[,1]

scores = mrnaRanges[overmRNACDS@to]$score
txnames = names(rCDS)[overmRNACDS@from]
countmRNACDS = aggregate(scores,by=list(txnames),sum)
rownames(countmRNACDS) = countmRNACDS[,1]

scores = riboRanges[overRibo3UTR@to]$score
txnames = names(r3UTR)[overRibo3UTR@from]
countRibo3UTR = aggregate(scores,by=list(txnames),sum)
rownames(countRibo3UTR) = countRibo3UTR[,1]

scores = mrnaRanges[overmRNA3UTR@to]$score
txnames = names(r3UTR)[overmRNA3UTR@from]
countmRNA3UTR = aggregate(scores,by=list(txnames),sum)
rownames(countmRNA3UTR) = countmRNA3UTR[,1]


#countRibo3UTR = countRibo3UTR[countRibo3UTR[,2]>mean(countRibo3UTR[,2]),]
#countRiboCDS = countRiboCDS[countRiboCDS[,2]>mean(countRiboCDS[,2]),]
countmRNACDS = countmRNACDS[countmRNACDS[,2]>mean(countmRNACDS[,2]),]
countmRNA3UTR = countmRNA3UTR[countmRNA3UTR[,2]>mean(countmRNA3UTR[,2]),]


commonRibo=intersect(rownames(countRiboCDS),rownames(countRibo3UTR))
scoreRibo=countRiboCDS[commonRibo,2]/countRibo3UTR[commonRibo,2]
names(scoreRibo) = commonRibo

commonmRNA=intersect(rownames(countmRNACDS),rownames(countmRNA3UTR))
scorenRNA=countmRNACDS[commonmRNA,2]/countmRNA3UTR[commonmRNA,2]
names(scorenRNA) = commonmRNA

commonRRS = intersect(names(scoreRibo),names(scorenRNA))
RRS = scoreRibo[commonRRS]/scorenRNA[commonRRS]

# show the current difference
boxplot(RRS[names(RRS) %in% longn],RRS[names(RRS) %in% pctn],log="y",outline = T,ylab="log(RRS)")
axis(1,at=1:2,labels=c('lncRNA','PCT'))
save(longn,pctn,RRS,file="pauli-RRS-sig1.Rdata")
#save(longn,pctn,RRS,file="pauli-RRS-sig2.Rdata")
#save(longn,pctn,RRS,file="pauli-RRS-sig3.Rdata")
#save(longn,pctn,RRS,file="pauli-RRS-sig4.Rdata")
#save(longn,pctn,RRS,file="pauli-RRS-all.Rdata")
#save(longn,pctn,RRS,file="pauli-RRS-IseeRNA.Rdata")
#save(longn,pctn,RRS,file="pauli-RRS-oracle.Rdata")


# Generate the aggregated Figure 3
require(ggplot2)
rrstab=NULL
load("pauli-RRS-oracle.Rdata")
rrstab = rbind(rrstab,data.frame(Class="lncRNA",RRS=RRS[names(RRS) %in% longn],Partition=" Gold standard",stringsAsFactors = F))
rrstab = rbind(rrstab,data.frame(Class="PCT",RRS=RRS[names(RRS) %in% pctn],Partition=" Gold standard",stringsAsFactors = F))
load("pauli-RRS-sig4.Rdata")
rrstab = rbind(rrstab,data.frame(Class="lncRNA",RRS=RRS[names(RRS) %in% longn],Partition="Signature #4",stringsAsFactors = F))
rrstab = rbind(rrstab,data.frame(Class="PCT",RRS=RRS[names(RRS) %in% pctn],Partition="Signature #4",stringsAsFactors = F))
load("pauli-RRS-sig3.Rdata")
rrstab = rbind(rrstab,data.frame(Class="lncRNA",RRS=RRS[names(RRS) %in% longn],Partition="Signature #3",stringsAsFactors = F))
rrstab = rbind(rrstab,data.frame(Class="PCT",RRS=RRS[names(RRS) %in% pctn],Partition="Signature #3",stringsAsFactors = F))
load("pauli-RRS-sig2.Rdata")
rrstab = rbind(rrstab,data.frame(Class="lncRNA",RRS=RRS[names(RRS) %in% longn],Partition="Signature #2",stringsAsFactors = F))
rrstab = rbind(rrstab,data.frame(Class="PCT",RRS=RRS[names(RRS) %in% pctn],Partition="Signature #2",stringsAsFactors = F))
load("pauli-RRS-sig1.Rdata")
rrstab = rbind(rrstab,data.frame(Class="lncRNA",RRS=RRS[names(RRS) %in% longn],Partition="Signature #1",stringsAsFactors = F))
rrstab = rbind(rrstab,data.frame(Class="PCT",RRS=RRS[names(RRS) %in% pctn],Partition="Signature #1",stringsAsFactors = F))
load("pauli-RRS-all.Rdata",verbose = T)
rrstab = rbind(rrstab,data.frame(Class="lncRNA",RRS=RRS[names(RRS) %in% longn],Partition="All features",stringsAsFactors = F))
rrstab = rbind(rrstab,data.frame(Class="PCT",RRS=RRS[names(RRS) %in% pctn],Partition="All features",stringsAsFactors = F))
load("pauli-RRS-IseeRNA.Rdata")
rrstab = rbind(rrstab,data.frame(Class="lncRNA",RRS=RRS[names(RRS) %in% longn],Partition="IseeRNA",stringsAsFactors = F))
rrstab = rbind(rrstab,data.frame(Class="PCT",RRS=RRS[names(RRS) %in% pctn],Partition="IseeRNA",stringsAsFactors = F))
for(s in as.character(unique(rrstab$Partition))) {
  wt= wilcox.test(rrstab$RRS[rrstab$Partition==s & rrstab$Class=="lncRNA"],
                  rrstab$RRS[rrstab$Partition==s & rrstab$Class=="PCT"],alternative = "less")
  delta=mean(rrstab$RRS[rrstab$Partition==s & rrstab$Class=="PCT"])-mean(rrstab$RRS[rrstab$Partition==s & rrstab$Class=="lncRNA"])
  rrstab[rrstab$Partition==s,"Partition"]=paste(rrstab[rrstab$Partition==s,"Partition"],"\n (",
                                                #format(delta,digits=2)," ",
                                                format(wt$p.value,digits = 2,scientific = T),")",
                                                sep="")
}

rrstab2 = summarySE(rrstab,measurevar="RRS", groupvars=c("Partition","Class"))
p10 <- ggplot(rrstab2, aes(x = Partition, y = RRS, fill = Class)) + 
  geom_bar(position=position_dodge(), stat="identity",
           colour="black", # Use black outlines,
           size=.3) +      # Thinner lines
  geom_errorbar(aes(ymin=RRS-se, ymax=RRS+se),
                size=.3,    # Thinner lines
                width=.2,
                position=position_dodge(.9)) +
  #geom_boxplot(alpha=0.7) +
  scale_y_log10(name = "log(RRS)") + 
  scale_x_discrete(name = "Classification") +
  theme_bw() +
  theme(plot.title = element_text(size = 14, family = "Helvetica", face = "bold"), 
        text = element_text(size = 16, family = "Helvetica"),
        axis.title = element_text(face="bold"),
        axis.text.x = element_text(angle = 0, hjust = 0.5,size=11),
        legend.position = "right") +
  scale_fill_brewer(palette = "Accent") +
#  geom_path(x=c(1,1,2,2),y=c(20**3,30**3,30**3,20**3))+
#  annotate("text",x=3.5,y=51,label="p<0.0001")
  labs(fill = "")
p10
ggsave(p10,filename = "../figs/figure4.pdf",width = 10, height = 10)


## Summarizes data.
## Gives count, mean, standard deviation, standard error of the mean, and confidence interval (default 95%).
##   data: a data frame.
##   measurevar: the name of a column that contains the variable to be summariezed
##   groupvars: a vector containing names of columns that contain grouping variables
##   na.rm: a boolean that indicates whether to ignore NA's
##   conf.interval: the percent range of the confidence interval (default is 95%)
summarySE <- function(data=NULL, measurevar, groupvars=NULL, na.rm=FALSE,
                      conf.interval=.95, .drop=TRUE) {
  library(plyr)
  
  # New version of length which can handle NA's: if na.rm==T, don't count them
  length2 <- function (x, na.rm=FALSE) {
    if (na.rm) sum(!is.na(x))
    else       length(x)
  }
  
  # This does the summary. For each group's data frame, return a vector with
  # N, mean, and sd
  datac <- ddply(data, groupvars, .drop=.drop,
                 .fun = function(xx, col) {
                   c(N    = length2(xx[[col]], na.rm=na.rm),
                     mean = mean   (xx[[col]], na.rm=na.rm),
                     sd   = sd     (xx[[col]], na.rm=na.rm)
                   )
                 },
                 measurevar
  )
  
  # Rename the "mean" column    
  datac <- rename(datac, c("mean" = measurevar))
  
  datac$se <- datac$sd / sqrt(datac$N)  # Calculate standard error of the mean
  
  # Confidence interval multiplier for standard error
  # Calculate t-statistic for confidence interval: 
  # e.g., if conf.interval is .95, use .975 (above/below), and use df=N-1
  ciMult <- qt(conf.interval/2 + .5, datac$N-1)
  datac$ci <- datac$se * ciMult
  
  return(datac)
}
