# Supplementary material for: Identification of long non-coding transcripts with feature selection: a comparative study
Source: BMC Bioinformatics. 2017 Mar 23;18:187. doi: 10.1186/s12859-017-1594-z (PMC5364679; doi:10.1186/s12859-017-1594-z)
Supplement: Supplementary file 3 — R scripts. R scripts adopted for the experiments described in the paper. (ZIP 44 kb) [file 12859_2017_1594_MOESM3_ESM.zip › rscripts-src/svm-rfe.R]

svm.rfe <- function(x,y){
  require(e1071)
  #require(kernlab)
  n = ncol(x)
  survivingFeaturesIndexes = seq(1:n)
  featureRankedList = vector(length=n)
  names(featureRankedList) = colnames(x)
  rankedFeatureIndex = n
  while(length(survivingFeaturesIndexes)>0){
    #cat(length(survivingFeaturesIndexes),"\n")
    #train the support vector machine
    #svmModel = ksvm(x[, survivingFeaturesIndexes], y, C = 1,
    #               type="C-svc", kernel="vanilladot" )
    svmModel = svm(x[, survivingFeaturesIndexes], y, cost = 1,
                   scale=T, type="C-classification", kernel="linear" )
    
    #compute the weight vector
    w = t(svmModel$coefs) %*% svmModel$SV
    
    #compute ranking criteria
    rankingCriteria = w * w
    
    #rank the features
    ranking = sort(rankingCriteria, index.return = TRUE)$ix
    
    #update feature ranked list
    #featureRankedList[rankedFeatureIndex] = survivingFeaturesIndexes[ranking[1]]
    featureRankedList[survivingFeaturesIndexes[ranking[1]]] = rankedFeatureIndex
    #print(featureRankedList)
    rankedFeatureIndex = rankedFeatureIndex - 1
    #eliminate the feature with smallest ranking criterion
    (survivingFeaturesIndexes = survivingFeaturesIndexes[-ranking[1]])
    #print(survivingFeaturesIndexes)
  }
  return (featureRankedList)
}
