# Supplementary material for: Identification of long non-coding transcripts with feature selection: a comparative study
Source: BMC Bioinformatics. 2017 Mar 23;18:187. doi: 10.1186/s12859-017-1594-z (PMC5364679; doi:10.1186/s12859-017-1594-z)
Supplement: Supplementary file 3 — R scripts. R scripts adopted for the experiments described in the paper. (ZIP 44 kb) [file 12859_2017_1594_MOESM3_ESM.zip › rscripts-src/tools-performance.R]

# ********************************
# * Tools performance comparison *
# *                              *
# * (c) 2016/17 Luigi Cerulo     *
# * email: lcerulo@unisannio.it  *
# *                              *
# * Contributors:                *
# *    - Teresa M.R. Noviello    *
# ********************************


# Sample test generation
require(Biostrings)
source("commons.R")

for(i in names(ens.org)){
  
  o = ucsc.org[i]
  
  load(paste0("txClass-",o,".Rdata"))
  load(paste0("txSeqs-",o,".Rdata"))
  load(paste0("Newdmat-",o,".Rdata"))
  
  txClassLong = txClass[txClass$Class %in% longclass,]
  txClassNonLong = txClass[txClass$Class %in% setdiff(cls,longclass),]
  
  Lnc_Sample = vector("list",20)
  NonLnc_Sample = vector("list",20)
  
  wd = paste0("~/lncrna-study/experiments/tools/",i)
  
  for (c in 1:20){
    Lnc_Sample[[c]] = sample(txClassLong$TXNAME,100,replace=F)
    writeXStringSet(txSeqs[Lnc_Sample[[c]]], filepath = paste0(wd,"/LNC/tools_",c,".txt"), format="fasta")
    NonLnc_Sample[[c]] = sample(txClassNonLong$TXNAME,100,replace=F)
    writeXStringSet(txSeqs[NonLnc_Sample[[c]]], filepath = paste0(wd,"/OTHER/tools_",c,".txt"), format="fasta")
  }
  
  save(Lnc_Sample,file=paste0("tools/",i,"/Lnc_sample",".RDa"))
  save(NonLnc_Sample,file=paste0("tools/",i,"/Other_sample",".RDa"))
}


# Test the tools
require(caret)
require(reshape)
require(PRROC)
require(e1071)
require(randomForest)
options( warn = -1 )

tools = c("PLEK","CPAT","CPC","iSeeRNA","SVM_allFeatures")
for(i in names(ens.org)){
  print(i)
  
  load(paste0("tools/",i,"/Lnc_sample",".RDa"))
  load(paste0("tools/",i,"/Other_sample",".RDa"))
  o = ucsc.org[i]
  for(t in tools){
    
    print(t)
    
    Performance = matrix(0,nrow=10,ncol=3)
    colnames(Performance) = c("PR","REC","ACU")
    
    for(s in 1:20){
      print(s)
      
      if(t == "CPAT"){
        result_Lnc <- read.delim(paste0("tools/",i,"/",t,"/LNC_",s,".txt"), quote="", stringsAsFactors=FALSE)
        result_PCT <- read.delim(paste0("tools/",i,"/",t,"/OTHER_",s,".txt"), quote="", stringsAsFactors=FALSE)
        
        CPAT_lnc <- as.matrix(result_Lnc$Coding.Label )
        rownames(CPAT_lnc) = result_Lnc$Sequence.Name
        colnames(CPAT_lnc) = "Coding.Label"
        CPAT_PCT <- as.matrix(result_PCT$Coding.Label )
        rownames(CPAT_PCT) = result_PCT$Sequence.Name
        colnames(CPAT_PCT) = "Coding.Label"
        
        lvs <- c("yes", "no")
        truth <- factor(rep(lvs, times = c(nrow(CPAT_PCT), nrow(CPAT_lnc))),levels = rev(lvs))
        pred <- factor(c(CPAT_PCT[,1],CPAT_lnc [,1]),levels = rev(lvs))
        
        xtab <- table(pred, truth)
        
        result <- confusionMatrix(pred, truth)
        Performance[s,1] <- result$byClass['Pos Pred Value']    
        Performance[s,2] <- result$byClass['Sensitivity']
        Performance[s,3] <- result$overall[1]     
      } 
      
      if(t == "CPC"){
        result_Lnc <- read.delim(paste0("tools/",i,"/",t,"/LNC_",s,".txt"), quote="", header=F,stringsAsFactors=FALSE)
        result_PCT <- read.delim(paste0("tools/",i,"/",t,"/OTHER_",s,".txt"), quote="", header=F,stringsAsFactors=FALSE)
        
        CPC_lnc <- as.matrix(result_Lnc$V3)
        CPC_lnc[grep("noncoding",CPC_lnc[,1]),] <- "no"
        CPC_lnc[grep("coding",CPC_lnc[,1]),] <- "yes"
        rownames(CPC_lnc) = result_Lnc$V1
        colnames(CPC_lnc) = "Coding.Label"
        
        CPC_PCT <- as.matrix(result_PCT$V3)
        CPC_PCT[grep("noncoding",CPC_PCT[,1]),] <- "no"
        CPC_PCT[grep("coding",CPC_PCT[,1]),] <- "yes"
        rownames(CPC_PCT) = result_PCT$V1
        colnames(CPC_PCT) = "Coding.Label"
        
        
        lvs <- c("yes", "no")
        truth <- factor(rep(lvs, times = c(nrow(CPC_PCT), nrow(CPC_lnc))),levels = rev(lvs))
        pred <- factor(c(CPC_PCT[,1],CPC_lnc [,1]),levels = rev(lvs))
        
        xtab <- table(pred, truth)
        
        result <- confusionMatrix(pred, truth)
        Performance[s,1] <- result$byClass['Pos Pred Value']    
        Performance[s,2] <- result$byClass['Sensitivity']
        Performance[s,3] <- result$overall[1]     
      } 
      
      if(t == "PLEK"){
        result_Lnc <- read.delim(paste0("tools/",i,"/",t,"/LNC_",s,".txt"), quote="", header=F,stringsAsFactors=FALSE)
        result_PCT <- read.delim(paste0("tools/",i,"/",t,"/OTHER_",s,".txt"), quote="", header=F,stringsAsFactors=FALSE)
        
        PLEK_lnc <- as.matrix(result_Lnc$V1)
        PLEK_lnc[grep("Non-coding",PLEK_lnc[,1]),] <- "no"
        PLEK_lnc[grep("Coding",PLEK_lnc[,1]),] <- "yes"
        rownames(PLEK_lnc) = gsub(pattern = ">","",x = result_Lnc$V3)
        colnames(PLEK_lnc) = "Coding.Label"
        
        PLEK_PCT <- as.matrix(result_PCT$V1)
        PLEK_PCT[grep("Non-coding",PLEK_PCT[,1]),] <- "no"
        PLEK_PCT[grep("Coding",PLEK_PCT[,1]),] <- "yes"
        rownames(PLEK_PCT) = gsub(pattern = ">","",x = result_PCT$V3)
        colnames(PLEK_PCT) = "Coding.Label"
        
        
        lvs <- c("yes", "no")
        truth <- factor(rep(lvs, times = c(nrow(PLEK_PCT), nrow(PLEK_lnc))),levels = rev(lvs))
        pred <- factor(c(PLEK_PCT[,1],PLEK_lnc [,1]),levels = rev(lvs))
        
        xtab <- table(pred, truth)
        
        result <- confusionMatrix(pred, truth)
        Performance[s,1] <- result$byClass['Pos Pred Value']    
        Performance[s,2] <- result$byClass['Sensitivity']
        Performance[s,3] <- result$overall[1]     
      }   
      
      if(t == "iSeeRNA"){
        
        load(paste0("Newdmat-",o,".RData"))
        
        sig = c(grep("CONS.ph",colnames(dmat),value=T),"ORF.OrfProp",grep("BASIC.Tx",colnames(dmat),value=T),"NUCLEO.GC","NUCLEO.CT","NUCLEO.TAG","NUCLEO.TGT","NUCLEO.ACG","NUCLEO.TCG")
        dmat = dmat[,sig]
        
        lnc <- Lnc_Sample[[s]]
        pos1 <- which(rownames(dmat) %in% lnc)
        fld = pos1
        cls1 = cls %in% longclass
        
        d.train = dmat[-fld,]
        d.test = dmat[fld,]
        cls.train = cls1[-fld]
        cls.test = cls1[fld]
        
        q = apply(d.train,2,var,na.rm=T)
        cat("zero var:",sum(q==0),"\n")
        q2 = apply(d.test,2,var,na.rm=T)
        cat("zero var2:",sum(q2==0),"\n")
        d.train = d.train[,q>0 & q2>0]
        d.test = d.test[,q>0 & q2>0]
        
        # remove NA rows as some classifiers do not want
        q = apply(d.test,1,function(x) sum(is.na(x)))
        d.test = d.test[q==0,]
        cls.test = cls.test[q==0]
        
        # dealing with unbalanced data
        ids = 1:nrow(d.train)
        if (sum(cls.train) < sum(!cls.train)) {
          #cat("rebalancing...\n")
          ids = c(which(cls.train==T),sample(which(cls.train==F),sum(cls.train)))
        }
        if(length(ids)>10000) {
          ids=sample(ids,10000)
        }
        
        d.train = d.train[ids,]
        cls.train = cls.train[ids]
        
        model = svm(Class ~., data=data.frame(Class=1*cls.train,d.train),
                    probability = T,
                    scale=T,cost=1,kernel="radial",type="C-classification")
        
        p = predict(model,d.test,probability=T)
        p = attr(p, "probabilities")
        
        truth1 <- rep("no",length(pos1))
        pred1 <- rep("no",length(pos1))
        pred1[which(p[,"1"]<0.5)] <- "yes"
        
        
        pct <- NonLnc_Sample[[s]]
        pos2 <- which(rownames(dmat) %in% pct)
        fld = pos2
        cls2 = cls %in% setdiff(cls,longclass)
        
        d.train = dmat[-fld,]
        d.test = dmat[fld,]
        cls.train = cls2[-fld]
        cls.test = cls2[fld]
        
        q = apply(d.train,2,var,na.rm=T)
        cat("zero var:",sum(q==0),"\n")
        q2 = apply(d.test,2,var,na.rm=T)
        cat("zero var2:",sum(q2==0),"\n")
        d.train = d.train[,q>0 & q2>0]
        d.test = d.test[,q>0 & q2>0]
        
        # remove NA rows as some classifiers do not want
        q = apply(d.test,1,function(x) sum(is.na(x)))
        d.test = d.test[q==0,]
        cls.test = cls.test[q==0]
        
        # dealing with unbalanced data
        ids = 1:nrow(d.train)
        if (sum(cls.train) < sum(!cls.train)) {
          #cat("rebalancing...\n")
          ids = c(which(cls.train==T),sample(which(cls.train==F),sum(cls.train)))
        }
        if(length(ids)>10000) {
          ids=sample(ids,10000)
        }
        
        d.train = d.train[ids,]
        cls.train = cls.train[ids]
        
        model = svm(Class ~., data=data.frame(Class=1*cls.train,d.train),
                    probability = T,
                    scale=T,cost=1,kernel="radial",type="C-classification")
        
        p = predict(model,d.test,probability=T)
        p = attr(p, "probabilities")
        
        truth2 <- rep("yes",length(pos2))
        pred2 <- rep("yes",length(pos2))
        pred2[which(p[,"1"]<0.5)] <- "no"
        
        truth = c(truth1,truth2)
        pred = c(pred1,pred2)
        
        result <- confusionMatrix(pred, truth)
        Performance[s,1] <- result$byClass['Pos Pred Value']    
        Performance[s,2] <- result$byClass['Sensitivity']
        Performance[s,3] <- result$overall[1]     
        
        
      }
      
      if(t == "SVM_allFeatures"){
        
        load(paste0("dmat-",o,".RData"))
        
        lnc <- Lnc_Sample[[s]]
        pos1 <- which(rownames(dmat) %in% lnc)
        fld = pos1
        cls1 = cls %in% longclass
        
        d.train = dmat[-fld,]
        d.test = dmat[fld,]
        cls.train = cls1[-fld]
        cls.test = cls1[fld]
        
        q = apply(d.train,2,var,na.rm=T)
        cat("zero var:",sum(q==0),"\n")
        q2 = apply(d.test,2,var,na.rm=T)
        cat("zero var2:",sum(q2==0),"\n")
        d.train = d.train[,q>0 & q2>0]
        d.test = d.test[,q>0 & q2>0]
        
        # remove NA rows as some classifiers do not want
        q = apply(d.test,1,function(x) sum(is.na(x)))
        d.test = d.test[q==0,]
        cls.test = cls.test[q==0]
        
        # dealing with unbalanced data
        ids = 1:nrow(d.train)
        if (sum(cls.train) < sum(!cls.train)) {
          #cat("rebalancing...\n")
          ids = c(which(cls.train==T),sample(which(cls.train==F),sum(cls.train)))
        }
        if(length(ids)>10000) {
          ids=sample(ids,10000)
        }
        
        d.train = d.train[ids,]
        cls.train = cls.train[ids]
        
        model = svm(Class ~., data=data.frame(Class=1*cls.train,d.train),
                    probability = T,
                    scale=T,cost=1,kernel="radial",type="C-classification")
        
        p = predict(model,d.test,probability=T)
        p = attr(p, "probabilities")
        
        truth1 <- rep("no",length(pos1))
        pred1 <- rep("no",length(pos1))
        pred1[which(p[,"1"]<0.5)] <- "yes"
        
        
        pct <- NonLnc_Sample[[s]]
        pos2 <- which(rownames(dmat) %in% pct)
        fld = pos2
        cls2 = cls %in% setdiff(cls,longclass)
        
        d.train = dmat[-fld,]
        d.test = dmat[fld,]
        cls.train = cls2[-fld]
        cls.test = cls2[fld]
        
        q = apply(d.train,2,var,na.rm=T)
        cat("zero var:",sum(q==0),"\n")
        q2 = apply(d.test,2,var,na.rm=T)
        cat("zero var2:",sum(q2==0),"\n")
        d.train = d.train[,q>0 & q2>0]
        d.test = d.test[,q>0 & q2>0]
        
        # remove NA rows as some classifiers do not want
        q = apply(d.test,1,function(x) sum(is.na(x)))
        d.test = d.test[q==0,]
        cls.test = cls.test[q==0]
        
        # dealing with unbalanced data
        ids = 1:nrow(d.train)
        if (sum(cls.train) < sum(!cls.train)) {
          #cat("rebalancing...\n")
          ids = c(which(cls.train==T),sample(which(cls.train==F),sum(cls.train)))
        }
        if(length(ids)>10000) {
          ids=sample(ids,10000)
        }
        
        d.train = d.train[ids,]
        cls.train = cls.train[ids]
        
        model = svm(Class ~., data=data.frame(Class=1*cls.train,d.train),
                    probability = T,
                    scale=T,cost=1,kernel="radial",type="C-classification")
        
        p = predict(model,d.test,probability=T)
        p = attr(p, "probabilities")
        
        truth2 <- rep("yes",length(pos2))
        pred2 <- rep("yes",length(pos2))
        pred2[which(p[,"1"]<0.5)] <- "no"
        
        truth = c(truth1,truth2)
        pred = c(pred1,pred2)
        
        result <- confusionMatrix(pred, truth)
        Performance[s,1] <- result$byClass['Pos Pred Value']    
        Performance[s,2] <- result$byClass['Sensitivity']
        Performance[s,3] <- result$overall[1]     
         
      }
      
    }      
    save(Performance,file=paste("tools",i,t,"Performance.RDa",sep="/"))
  }  
  
}


# Test the SVM prediction with each signature
require(caret)
require(reshape)
require(PRROC)
require(e1071)
require(randomForest)
options( warn = -1 )

Signatures = vector("list",3)
names(Signatures) = names(ens.org)
for(i in names(ens.org)){
  load(paste0("topfclass-",i,".Rdata"))
  tmp = NULL
  for(s in unique(topfclass$Sign)){
    tmp = c(tmp, list(unique((paste(topfclass$FClass[which(topfclass$Sign == s)], topfclass$Feature[which(topfclass$Sign == s)],sep=".")))))
  }
Signatures[[i]] = tmp
}
# add signature WT
WT.Human = c("BASIC.TxExLenAvg","BASIC.TxNex",
             "NUCLEO.AAC","NUCLEO.AAG","NUCLEO.AC","NUCLEO.ACA","NUCLEO.ACC","NUCLEO.ACG","NUCLEO.ACT","NUCLEO.AGA","NUCLEO.AGC","NUCLEO.AGT","NUCLEO.ATA","NUCLEO.CA","NUCLEO.CT","NUCLEO.GA","NUCLEO.GT","NUCLEO.TA","NUCLEO.TC","NUCLEO.TG")
Signatures[[1]][length(Signatures[[1]])+1] = c()
Signatures[[1]][length(Signatures[[1]])+1] = list(WT.Human)

WT.Mouse = c("BASIC.TxExLenAvg","BASIC.TxNex",
             "NUCLEO.AAC","NUCLEO.AAG","NUCLEO.AAT","NUCLEO.AC","NUCLEO.ACA","NUCLEO.ACC","NUCLEO.ACG","NUCLEO.ACT","NUCLEO.AGA","NUCLEO.AGC","NUCLEO.AT","NUCLEO.CA","NUCLEO.CG","NUCLEO.CT","NUCLEO.GT","NUCLEO.TA","NUCLEO.TC","NUCLEO.TG")
Signatures[[2]][length(Signatures[[2]])+1] = c()
Signatures[[2]][length(Signatures[[2]])+1] = list(WT.Mouse)

WT.Zebrafish = c("BASIC.TxNex",
                "NUCLEO.AAC","NUCLEO.AAT","NUCLEO.ACA","NUCLEO.ACC","NUCLEO.ACG","NUCLEO.AG","NUCLEO.AGC","NUCLEO.AGG","NUCLEO.CAG","NUCLEO.CCA","NUCLEO.AT","NUCLEO.CCG","NUCLEO.CG","NUCLEO.CGA","NUCLEO.CGC","NUCLEO.CT","NUCLEO.GC","NUCLEO.GG","NUCLEO.TC")
Signatures[[3]][length(Signatures[[3]])+1] = c()
Signatures[[3]][length(Signatures[[3]])+1] = list(WT.Zebrafish)


for(i in names(ens.org)){
  print(i)
  o = ucsc.org[i]
  load(paste0("tools/",i,"/Lnc_sample",".RDa"))
  load(paste0("tools/",i,"/Other_sample",".RDa"))  
  
  for(S in 1:length(Signatures[[i]])){
    print(paste("Signature",S))
    load(paste0("dmat-",o,".RData"))
    sig = unlist(Signatures[[i]][S])
    dmat = dmat[,sig]
    
    Performance = matrix(0,nrow=10,ncol=3)
    colnames(Performance) = c("PR","REC","ACU")
    
    for(s in 1:20){
      print(s)
      lnc <- Lnc_Sample[[s]]
      pos1 <- which(rownames(dmat) %in% lnc)
      fld = pos1
      cls1 = cls %in% longclass
      
      d.train = dmat[-fld,]
      d.test = dmat[fld,]
      cls.train = cls1[-fld]
      cls.test = cls1[fld]
      
      q = apply(d.train,2,var,na.rm=T)
      cat("zero var:",sum(q==0),"\n")
      q2 = apply(d.test,2,var,na.rm=T)
      cat("zero var2:",sum(q2==0),"\n")
      d.train = d.train[,q>0 & q2>0]
      d.test = d.test[,q>0 & q2>0]
      
      # remove NA rows as some classifiers do not want
      q = apply(d.test,1,function(x) sum(is.na(x)))
      d.test = d.test[q==0,]
      cls.test = cls.test[q==0]
      
      # dealing with unbalanced data
      ids = 1:nrow(d.train)
      if (sum(cls.train) < sum(!cls.train)) {
        #cat("rebalancing...\n")
        ids = c(which(cls.train==T),sample(which(cls.train==F),sum(cls.train)))
      }
      if(length(ids)>10000) {
        ids=sample(ids,10000)
      }
      
      d.train = d.train[ids,]
      cls.train = cls.train[ids]
      
      model = svm(Class ~., data=data.frame(Class=1*cls.train,d.train),
                  probability = T,
                  scale=T,cost=1,kernel="radial",type="C-classification")
      
      p = predict(model,d.test,probability=T)
      p = attr(p, "probabilities")
      
      truth1 <- rep("no",length(pos1))
      pred1 <- rep("no",length(pos1))
      pred1[which(p[,"1"]<0.5)] <- "yes"
      
      
      pct <- NonLnc_Sample[[s]]
      pos2 <- which(rownames(dmat) %in% pct)
      fld = pos2
      cls2 = cls %in% setdiff(cls,longclass)
      
      d.train = dmat[-fld,]
      d.test = dmat[fld,]
      cls.train = cls2[-fld]
      cls.test = cls2[fld]
      
      q = apply(d.train,2,var,na.rm=T)
      cat("zero var:",sum(q==0),"\n")
      q2 = apply(d.test,2,var,na.rm=T)
      cat("zero var2:",sum(q2==0),"\n")
      d.train = d.train[,q>0 & q2>0]
      d.test = d.test[,q>0 & q2>0]
      
      # remove NA rows as some classifiers do not want
      q = apply(d.test,1,function(x) sum(is.na(x)))
      d.test = d.test[q==0,]
      cls.test = cls.test[q==0]
      
      # dealing with unbalanced data
      ids = 1:nrow(d.train)
      if (sum(cls.train) < sum(!cls.train)) {
        #cat("rebalancing...\n")
        ids = c(which(cls.train==T),sample(which(cls.train==F),sum(cls.train)))
      }
      if(length(ids)>10000) {
        ids=sample(ids,10000)
      }
      
      d.train = d.train[ids,]
      cls.train = cls.train[ids]
      
      model = svm(Class ~., data=data.frame(Class=1*cls.train,d.train),
                  probability = T,
                  scale=T,cost=1,kernel="radial",type="C-classification")
      
      p = predict(model,d.test,probability=T)
      p = attr(p, "probabilities")
      
      truth2 <- rep("yes",length(pos2))
      pred2 <- rep("yes",length(pos2))
      pred2[which(p[,"1"]<0.5)] <- "no"
      
      truth = c(truth1,truth2)
      pred = c(pred1,pred2)
      
      result <- confusionMatrix(pred, truth)
      Performance[s,1] <- result$byClass['Pos Pred Value']    
      Performance[s,2] <- result$byClass['Sensitivity']
      Performance[s,3] <- result$overall[1]    
    }
    save(Performance,file=paste("tools",i,"SVM_signatures",paste0("New_dmat_Performance_signature",S,".RDa"),sep="/"))
  }  
}
