# Supplementary material for: Identification of long non-coding transcripts with feature selection: a comparative study
Source: BMC Bioinformatics. 2017 Mar 23;18:187. doi: 10.1186/s12859-017-1594-z (PMC5364679; doi:10.1186/s12859-017-1594-z)
Supplement: Supplementary file 3 — R scripts. R scripts adopted for the experiments described in the paper. (ZIP 44 kb) [file 12859_2017_1594_MOESM3_ESM.zip › rscripts-src/ultraconserved-test.R]

# Test for ultraconserved long ncRNA
require(e1071)
longclass=c("lincRNA","sense_intronic","sense_overlapping","antisense")
load("dmat-hg38.Rdata")

d = read.table("ultraconserved.txt",sep="\t",header=T,stringsAsFactors = F)
d=d[!d[,3] %in% c("miRNA","misc_RNA"),]
ultrat = d$Ensembl.Transcript.ID[d$Ensembl.Transcript.ID %in% rownames(dmat)]

cls.bin = cls %in% longclass

#dmat = dmat[,-grep("^CONS",colnames(dmat))]

ids.ultra = which(rownames(dmat) %in% ultrat)

ids=1:nrow(dmat)
if (sum(cls.bin) < sum(!cls.bin)) {
  ids = c(which(cls.bin==T),sample(which(cls.bin==F),sum(cls.bin)))
}
ids = setdiff(ids,ids.ultra)
if(length(ids)>1000) {
  ids=sample(ids,1000)
}

d.train = dmat[ids,]
cls.train = cls.bin[ids]

q=apply(d.train,2,var,na.rm=T)
cat("zero var train:",sum(q==0),"\n")
d.train = d.train[,q>0]


model = svm(Class ~., data=data.frame(Class=1*cls.train,d.train),
            probability = T,scale=T,type="C-classification")

pred = predict(model,dmat[ultrat,],probability=T)
p = attr(pred, "probabilities")
p = p[order(-p[,"1"]),]
head(p)
sum(p[,"1"]>0.5)/nrow(p)
