# Supplementary material for: Identification of long non-coding transcripts with feature selection: a comparative study
Source: BMC Bioinformatics. 2017 Mar 23;18:187. doi: 10.1186/s12859-017-1594-z (PMC5364679; doi:10.1186/s12859-017-1594-z)
Supplement: Supplementary file 8 — Table S4. List of features ranked by each algorithm in each species. (XLS 63 kb) [file 12859_2017_1594_MOESM8_ESM.xls]

## Sheet: Human
WT	IG	GR	RFS	RFE	GFS	LR	EN	RF	EFmn	EFmd
TxNex	py100m	ph100m	TxLen	ph100m	ph20mx	ph20mx	ph100m	ph100m	ph100m	ph100m
TxExLenAvg	ph100m	py100mx	TxExLenAvg	py100mx	AA	ph100m	ph20mx	py100m	ph20mx	py100m
AC	ph20m	py100m	TxNex	py100m	FickScore	FickScore	ph20m	py100mx	py100mx	py100mx
CA	py100mx	ph20m	py100mx	FickScore	GT	AA	py100mx	ph20m	FickScore	FickScore
CT	py20m	ph20mx	KOZAK	ph20mx	ph100m	KOZAK	py100m	py20m	py100m	py20m
GA	ph20mx	py20m	py100m	py20m	CA	ACA	FickScore	FickScore	TxNex	KOZAK
GT	ph20mn	LTR.LTR	ph20mx	KOZAK	KOZAK	GTG	AA	ph20mx	py20m	ph20mx
TA	FickScore	DNA.PiggyBac	ph20m	ph20m	TxExLenAvg	CAA	AAT	TxLen	TxLen	ph20m
TC	TxNex	DNA.DNA	ph20mn	CA	CAG	py100mx	ACA	ph20mn	ph20m	AAT
TG	CG	LINE.Penelope	ph100m	AAG	py20m	TxLen	KOZAK	AA	KOZAK	TxNex
AAC	CGA	DNA.MULE.MuDR	FickScore	AAT	TAT	ph20m	GTG	AAT	CA	TxLen
AAG	TCG	CA	py20m	CC	GAT	GT	GG	CG	AAT	CAC
ACA	CCG	ATC	OrfProp	CG	TxNex	CA	CAA	TxNex	AA	SINE.MIR
ACC	TxLen	DNA.hAT.Blackjack	LTR.ERV1	TAT	ACC	TGG	CG	AT	ph20mn	ph20mn
ACG	KOZAK	TxExLenAvg	SINE.Alu	GGC	TxLen	ACT	TxLen	TTA	CC	TT
ACT	AAT	DNA.TcMar.Tc2	LTR.ERVL.MaLR	TxLen	py100m	TCT	TGG	GG	GT	CC
AGA	AA	CAC	LTR.ERVL	DNA.TcMar.Tigger	LINE.Penelope	CAC	GT	CCG	GTG	TAG
AGC	GC	RC.Helitron	LINE.L1	TxNex	CTA	TAC	CA	TxExLenAvg	CG	ATA
AGT	CGT	ATG	DNA.TcMar.Tigger	TAG	TAC	TGA	ACT	GC	TAT	TTA
ATA	TA	SINE.MIR	SINE.MIR	AGG	TGG	TxNex	CGA	TT	ATA	AGT
ATC	GGC	AT	LINE.L2	DNA.hAT.Tag1	OrfProp	AAT	TCT	GTG	CCG	TGT
CAA	TTA	CAT	DNA.hAT.Charlie	TAC	CGT	TAG	CCG	TA	ACA	GT
CAC	ACG	ph20mn	AA	ph20mn	TGA	ACC	TxNex	GT	TT	CCT
CAG	GG	SINE.tRNA	CC	ATA	py100mx	CAT	CAC	CTG	TGG	CA
CAT	TT	ACA	TT	TCT	TCA	GAT	TAC	KOZAK	TAG	TCG
CCA	ATA	CTT	GG	CAG	CTC	TAT	TGA	CAA	TxExLenAvg	ACC
CCT	ACA	TCA	GC	GAA	CC	LTR.ERVL.MaLR	AAG	CC	CAC	TGA
CGA	TCT	TTC	LINE.CR1	TGA	GGT	AAG	CAT	TAG	TTA	AAG
CGT	TAG	LTR.Gypsy	AT	AAC	LTR.ERVL.MaLR	CGA	TAG	ACA	TCT	CTT
CTA	ACT	Retroposon.SVA	CG	DNA.hAT.Charlie	ATA	LINE.Penelope	GAT	ATA	AAG	GTG
CTC	AT	FickScore	TA	GGT	GTG	AGT	ACC	GGC	CGA	AA
CTG	CC	DNA.hAT	GA	AC	TAG	CTC	LTR.ERVL.MaLR	CA	OrfProp	TCT
CTT	TGG	TxNex	AG	TTA	TTA	CC	TAT	TCG	CTA	TTC
GAA	GTG	CG	CT	GC	GTA	CTA	LINE.Penelope	CGA	TCA	AAC
GAC	TCA	AAT	TG	AGC	TT	GCA	CC	TTG	GG	CAT
GAG	CTA	LINE.RTE.X	CA	LINE.L1	CTT	GGA	CTC	TGG	GC	GC
GCA	AAC	GT	TC	AG	AGT	OrfProp	AGT	TAT	AAC	TAT
GCT	TxExLenAvg	TG	LTR.Gypsy	TTG	GTC	SINE.MIR	CTA	CAC	TGA	Retroposon.SVA
GGA	TTC	GGT	GGC	CTA	AAC	py20m	OrfProp	GAA	CAT	DNA.TcMar.Mariner
GGC	GCT	DNA.hAT.Ac	LINE.RTE.BovB	TGT	CCG	CCT	GCA	TGT	GGC	ACA
GGT	GGT	DNA.hAT.Tip100	CTG	GTC	DNA.PiggyBac	TCA	GGA	AAC	CTT	LTR.ERVL.MaLR
GTA	TC	LINE.Dong.R4	GT	CCG	ATC	DNA.hAT.Blackjack	SINE.MIR	CCT	CTC	CCG
GTC	GGA	LTR.ERV1	AC	CCT	LTR.LTR	SINE.Alu	CCT	GTA	GGA	AG
GTG	CAA	LTR.ERVL	GAA	CT	GAG	GCT	TTG	TG	TA	CAG
GTT	CA	SINE.Alu	AAT	GCT	DNA.hAT	DNA.PiggyBac	SINE.Alu	OrfProp	TCG	ATC
TAG	TG	TT	DNA.TcMar.Mariner	LTR.ERV1	SINE.Alu	ATA	TCA	AC	CAA	TCA
TAT	CTG	GC	AGA	ATC	RC.Helitron	CTT	DNA.hAT.Blackjack	ACG	ACC	TAC
TCA	CAT	TCG	CCT	GGA	DNA.hAT.Blackjack	TGT	GAC	AAG	CGT	TCC
TCG	OrfProp	TCT	GAG	GAT	LINE.CR1	DNA.DNA	DNA.PiggyBac	CGT	GCT	GCA
TCT	CTT	CCG	AAG	CGA	LTR.ERV1	LTR.LTR	py20m	GGA	TAC	RC.Helitron
TGA	AC	CGA	TTA	DNA.hAT	TCG	AAC	CTT	CT	CAG	ATG
TGC	GAC	ATA	CCG	LTR.ERVL	LINE.L1	ATG	TGT	GAT	CCT	GTC
TGG	TAT	GG	CAG	DNA.hAT.Blackjack	GCT	CTG	DNA.DNA	AGA	ACT	CTA
TTA	TGC	AGA	TAT	LTR.LTR	AAT	py100m	ATA	CTC	CTG	GGA
TTC	GAA	TC	CCA	TGC	AGC	CGT	GCT	GTT	LINE.Penelope	TG
TTG	AGC	TxLen	ATA	TA	DNA.hAT.Charlie	TTA	LTR.LTR	TCA	GAA	ACG
FickScore	GCA	CGT	TGG	TT	LTR.Gypsy	GAC	AAC	ATG	TTG	AGG
DNA.DNA	GTC	AC	CTC	SINE.Alu	ph20mn	TTC	ATG	AGG	SINE.Alu	GCT
DNA.hAT	TTG	TGG	AGG	GTT	GAA	DNA.hAT.Charlie	CTG	AGT	ATC	AGC
DNA.TcMar.Tc2	AGA	AAG	GGA	GAC	CAC	TCG	TCG	GCT	TTC	CGA
LINE.Penelope	CAC	LINE.CR1	AGC	TG	AAG	TTG	TTA	GAG	AT	CGT
LTR.LTR	CAG	ACG	TTG	CAC	CAT	LTR.ERV1	DNA.hAT.Charlie	GGT	LTR.ERVL.MaLR	LTR.Gypsy
SINE.tRNA	ACC	CCA	TCC	ACC	DNA.DNA	TT	CGT	CTA	LTR.LTR	OrfProp
KOZAK	GT	CTC	GCT	GTG	TCT	TA	TTC	GA	SINE.MIR	CTG
ph20m	CTC	AGG	GTG	DNA.DNA	CGA	GGC	LTR.ERV1	ACT	GCA	DNA.hAT.Tip100
ph100m	GTT	DNA.TcMar.Tigger	TGC	CTG	GCA	AGG	TT	TC	GGT	GAA
py20m	GAG	GAA	ATG	GCA	LTR.ERVK	AGA	TA	TGC	GAT	GAC
py100m	ATC	CTA	TGT	DNA.TcMar.Mariner	DNA.TcMar.Mariner	GAG	AGG	ACC	TG	GGC
py100mx	TGA	ACT	TGA	LTR.ERVL.MaLR	ATG	GTT	CAG	TGA	LTR.ERV1	GTA
OrfProp	AAG	AAC	TCT	TTC	DNA.TcMar.Tc2	DNA.hAT	GGC	GCA	DNA.DNA	TGC
TxLen	CT	GGA	CAA	CTT	SINE.MIR	ph20mn	GTT	CAT	AGT	LINE.RTE.BovB
AA	GTA	TA	CAC	AA	GG	GA	DNA.hAT	CTT	ATG	DNA.hAT.Ac
TT	CCT	CAA	ACA	SINE.MIR	TGC	LINE.CR1	GA	CCA	AC	LTR.ERV1
CC	TAC	GTG	CTT	OrfProp	AGG	ATC	TxExLenAvg	GAC	AGG	TGG
GG	AGG	AA	ACC	CCA	Retroposon.SVA	LTR.ERVK	LINE.CR1	AGC	TGT	GG
ph20mx	GA	LINE.L1	TCA	ACA	TTC	ACG	ATC	CAG	ACG	DNA.PiggyBac
AT	AGT	TGT	TTC	SINE.tRNA	DNA.hAT.Ac	CAG	LTR.ERVK	TAC	AGC	LTR.LTR
GC	TGT	KOZAK	GAT	ACG	LINE.Dong.R4	DNA.hAT.Tag1	DNA.hAT.Ac	AG	DNA.hAT.Blackjack	AC
CCG	CCA	GGC	GCA	ATG	DNA.MULE.MuDR	TxExLenAvg	DNA.hAT.Tag1	TCT	GAC	AGA
CG	DNA.DNA	TTA	CAT	GT	DNA.hAT.Tag1	DNA.hAT.Ac	ph20mn	TTC	DNA.hAT	GAT
AAT	LINE.Penelope	CT	AAC	CAT	CCT	LINE.L1	ACG	TCC	DNA.hAT.Charlie	TTG
ph20mn	LTR.LTR	LTR.ERVK	GTT	TCG	ACT	GC	GC	GTC	AGA	DNA.hAT.Charlie
Retroposon.SVA	DNA.TcMar.Tc2	TAT	AGT	Retroposon.SVA	GTT	TCC	LINE.L1	ATC	DNA.PiggyBac	LINE.Penelope
DNA.PiggyBac	ATG	TGC	GAC	RC.Helitron	TTG	DNA.TcMar.Mariner	DNA.TcMar.Mariner	SINE.MIR	GAG	CTC
LINE.RTE.X	LTR.ERVL.MaLR	TAC	ACT	AT	ACA	CCG	TCC	LTR.ERVL.MaLR	GTT	DNA.hAT.Blackjack
LTR.Gypsy	DNA.hAT	CAG	GGT	GTA	LINE.RTE.BovB	AG	AG	LINE.L2	TGC	DNA.TcMar.Tc2
TGT	SINE.Alu	AGC	ATC	TCA	LTR.ERVL	Retroposon.SVA	LINE.L2	DNA.hAT.Charlie	LINE.L1	LINE.L2
TAC	SINE.tRNA	AG	TAC	GG	DNA.TcMar.Tigger	LINE.L2	Retroposon.SVA	SINE.Alu	CT	AT
DNA.MULE.MuDR	TCC	GTA	TAG	TCC	CG	RC.Helitron	GAG	LTR.ERVL	GTA	DNA.DNA
RC.Helitron	SINE.MIR	GCA	GTA	DNA.hAT.Tip100	ACG	CCA	RC.Helitron	LTR.ERV1	GTC	SINE.Alu
ATG	AG	CC	GTC	CGT	GAC	GTC	CCA	LINE.L1	GA	CG
DNA.hAT.Blackjack	LINE.L2	TAG	CTA	DNA.PiggyBac	GGA	LINE.RTE.BovB	LINE.RTE.BovB	DNA.TcMar.Tigger	CCA	GAG
AGG	Retroposon.SVA	GCT	ACG	DNA.MULE.MuDR	DNA.hAT.Tip100	TG	TG	LTR.Gypsy	LTR.Gypsy	GA
AG	DNA.hAT.Charlie	LTR.ERVL.MaLR	CGA	LTR.Gypsy	CTG	AGC	AGC	LTR.ERVK	TC	DNA.hAT
DNA.hAT.Ac	LINE.L1	OrfProp	CGT	LINE.CR1	AGA	LTR.Gypsy	LTR.Gypsy	SINE.tRNA	AG	LTR.ERVL
LTR.ERVK	LTR.Gypsy	CTG	TCG	GA	LINE.RTE.X	DNA.hAT.Tip100	DNA.hAT.Tip100	DNA.hAT.Ac	LTR.ERVL	CAA
LTR.ERVL.MaLR	DNA.PiggyBac	AGT	DNA.hAT.Ac	DNA.TcMar.Tc2	GC	GAA	GAA	DNA.DNA	LINE.CR1	CCA
DNA.TcMar.Mariner	DNA.hAT.Blackjack	GAC	RC.Helitron	AGA	GGC	GTA	GTA	DNA.hAT	DNA.TcMar.Tc2	DNA.TcMar.Tigger
LTR.ERV1	LINE.RTE.X	GA	DNA.hAT.Tag1	LINE.Dong.R4	TGT	TGC	TGC	DNA.hAT.Blackjack	DNA.TcMar.Tigger	LINE.L1
LINE.RTE.BovB	GAT	LINE.RTE.BovB	DNA.MULE.MuDR	DNA.hAT.Ac	CAA	AC	DNA.TcMar.Tc2	DNA.MULE.MuDR	RC.Helitron	TxExLenAvg
LINE.Dong.R4	DNA.hAT.Ac	CCT	DNA.PiggyBac	LINE.RTE.BovB	TCC	DNA.TcMar.Tc2	LTR.ERVL	DNA.PiggyBac	Retroposon.SVA	TA
SINE.MIR	LTR.ERV1	DNA.hAT.Charlie	LINE.Dong.R4	LTR.ERVK	ph20m	LTR.ERVL	AC	DNA.TcMar.Mariner	SINE.tRNA	GGT
GAT	LINE.RTE.BovB	GAT	LTR.LTR	TGG	AT	GG	CT	DNA.TcMar.Tc2	DNA.hAT.Ac	DNA.MULE.MuDR
DNA.hAT.Charlie	LTR.ERVK	GTC	LINE.Penelope	LINE.Penelope	AC	AT	AGA	LINE.Dong.R4	DNA.TcMar.Mariner	LINE.CR1
LTR.ERVL	DNA.MULE.MuDR	TTG	DNA.hAT.Blackjack	CTC	AG	CT	SINE.tRNA	LINE.Penelope	DNA.hAT.Tag1	LTR.ERVK
LINE.CR1	DNA.TcMar.Mariner	ACC	DNA.TcMar.Tc2	LINE.L2	LINE.L2	SINE.tRNA	AT	LINE.RTE.X	DNA.MULE.MuDR	ACT
SINE.Alu	RC.Helitron	GAG	DNA.DNA	GAG	TG	CG	GTC	LTR.LTR	LINE.L2	GTT
DNA.hAT.Tip100	LTR.ERVL	TCC	DNA.hAT	LINE.RTE.X	GA	GGT	DNA.TcMar.Tigger	RC.Helitron	LTR.ERVK	LINE.Dong.R4
LINE.L1	DNA.TcMar.Tigger	LINE.L2	LINE.RTE.X	CAA	CCA	DNA.TcMar.Tigger	TC	Retroposon.SVA	TCC	SINE.tRNA
LINE.L2	DNA.hAT.Tip100	TGA	SINE.tRNA	TxExLenAvg	TA	TC	GGT	DNA.hAT.Tag1	LINE.RTE.BovB	CT
TCC	LINE.CR1	DNA.TcMar.Mariner	LTR.ERVK	AGT	TC	DNA.MULE.MuDR	DNA.MULE.MuDR	LINE.CR1	DNA.hAT.Tip100	TC
DNA.TcMar.Tigger	LINE.Dong.R4	GTT	DNA.hAT.Tip100	ACT	SINE.tRNA	LINE.Dong.R4	LINE.Dong.R4	LINE.RTE.BovB	LINE.Dong.R4	LINE.RTE.X
DNA.hAT.Tag1	DNA.hAT.Tag1	DNA.hAT.Tag1	Retroposon.SVA	TC	CT	LINE.RTE.X	LINE.RTE.X	DNA.hAT.Tip100	LINE.RTE.X	DNA.hAT.Tag1

## Sheet: Mouse
WT	IG	GR	RFS	RFE	GFS	LR	EN	RF	EFmn	EFmd
TxNex	py60m	DNA.hAT.Charlie	TxLen	py60m	phmx	phm	phm	phm	phm	phm
TxExLenAvg	phm	phm	TxExLenAvg	py60mx	TxExLenAvg	phmx	phmx	py60m	phmx	py60m
AC	py60mx	py60m	TxNex	phm	FickScore	FickScore	py60mx	py60mx	py60m	TxExLenAvg
AT	phmx	ACA	py60mx	FickScore	GT	TxExLenAvg	py60m	phmx	FickScore	py60mx
CA	phmn	py60mx	KOZAK	TxLen	ACA	ACA	FickScore	TxNex	py60mx	phmx
CG	TxNex	CAA	py60m	phmx	TAT	GT	ACA	phmn	phmn	ACA
CT	FickScore	SINE.ID	phmx	GT	KOZAK	py60mx	TxExLenAvg	FickScore	TxNex	FickScore
GT	CG	phmx	phm	ACC	GAT	KOZAK	GT	TxExLenAvg	TxLen	phmn
TA	GCG	phmn	phmn	TAC	phm	CAC	KOZAK	TxLen	ACA	CGT
TC	CGG	AGA	FickScore	AC	CAG	TAT	GTG	AA	TxExLenAvg	TT
TG	CGC	LTR.ERVL.MaLR	OrfProp	TTA	TAC	GTG	TxLen	CG	KOZAK	TxNex
AAC	CCG	SINE.tRNA	LTR.ERVK	TxNex	CAT	TAC	CAC	TAA	CAT	GGC
AAG	CGA	LINE.RTE.X	LINE.L1	TAT	phmn	TxLen	AAC	AC	GT	LINE.L1
AAT	TCG	LINE.RTE.BovB	LTR.ERVL.MaLR	phmn	TxNex	AAC	GTA	CGG	GGC	AGA
ACA	ACA	CAT	LTR.ERV1	ATA	CTT	GTA	TAC	GC	TT	TxLen
ACC	TAA	CA	SINE.Alu	CGT	ACT	AAG	TAT	CAT	AC	CAG
ACG	CGT	CG	SINE.B4	AGG	CGT	CAT	phmn	CCG	TAT	ATC
ACT	KOZAK	TGA	SINE.B2	CAT	TAA	GAT	AAG	CAC	AGA	CTA
AGA	ACG	AT	LTR.ERVL	AGA	py60m	AGT	CAT	TT	TAA	TAT
AGC	GC	SINE.MIR	AA	TAG	GTC	TAA	AC	CGC	CAC	GCG
ATA	ACT	TxExLenAvg	TT	TT	SINE.B4	TxNex	AGT	GCG	AAC	KOZAK
ATC	TxLen	AG	CC	KOZAK	AAG	CTC	GAT	AAT	CGT	OrfProp
ATT	AA	GA	DNA.hAT.Charlie	ATG	CTC	SINE.B4	TAA	GT	AA	CCG
CAA	CAT	DNA.hAT.Tip100	GG	CCG	GGA	py60m	TxNex	GAA	ACT	LINE.L2
CAC	TCT	GC	SINE.MIR	GTG	TGC	AC	CTC	GGC	CAG	GTT
CAG	GGC	TxNex	GC	AAT	AGT	GGA	SINE.B4	AT	CCG	CC
CAT	GTG	FickScore	LINE.CR1	ACA	GTT	SINE.Alu	GGC	GAC	OrfProp	CGG
CCG	CTA	TTG	DNA.TcMar.Tigger	CC	CAC	TT	AA	AGC	GTG	GAG
CCT	TA	GCG	AT	TGG	TT	CAG	GGA	ACA	CGG	TTG
CGA	AC	CGC	TA	LINE.CR1	CTG	CCT	SINE.Alu	CA	TAC	TGA
CGC	AAT	AGC	CG	CGA	TTG	GGC	ACT	ACG	ACG	TG
CGG	ATA	ACT	GA	GC	SINE.Alu	ACT	CAG	TTA	AAG	CAC
CGT	GG	GAC	AG	GAG	ATT	CGT	CCT	TA	CG	TCT
CTA	GGT	CGA	CT	AAC	TCA	DNA.hAT.Charlie	TT	AGA	GCG	AGC
CTC	TTA	GGC	TG	TCT	GCT	SINE.MIR	DNA.hAT.Charlie	TGT	GGT	CAA
CTG	TAG	CTT	CA	CG	GGC	GGT	SINE.MIR	ATA	TTG	GCA
CTT	TGG	TCG	LINE.L2	ATC	TAG	phmn	CGT	CTC	ATA	GCT
GAA	GCT	CGT	TC	CAG	GCA	CAA	GGT	AAC	CGC	LINE.CR1
GAG	AAC	CGG	GT	DNA.TcMar.Mariner	TCG	TGC	TGG	ACT	AGC	GT
GCA	AGC	CTA	AC	CGC	ATG	TTG	CAA	ATT	SINE.B4	SINE.ID
GCG	CC	ACG	SINE.ID	GGC	CGA	GCA	TCC	OrfProp	CC	GTC
GCT	TCA	AA	CTG	TTC	GGT	TCC	TGC	GA	GAT	TGG
GGA	TT	CCG	AGA	GA	DNA.hAT.Blackjack	ACG	GCA	TAC	CGA	SINE.B4
GGC	GCA	TTC	GAG	AGT	LINE.RTE.BovB	TCA	TTG	GTA	CTT	GAC
GGT	AT	TxLen	GAA	TTG	TCC	TGG	TCA	CC	CTC	CAT
GTG	ATT	AC	GGC	LINE.L1	LINE.L1	OrfProp	ACG	GG	TTA	AAG
GTT	TC	AAC	CAG	CTT	SINE.MIR	DNA.hAT.Blackjack	GCT	GTG	GCA	CTT
TAA	AGA	GGT	AAG	OrfProp	AGA	DNA.TcMar.Tigger	DNA.hAT.Blackjack	KOZAK	TGG	TCA
TAG	TxExLenAvg	SINE.B4	CCT	TA	TxLen	ATA	DNA.TcMar.Tigger	TAT	SINE.Alu	LINE.RTE.X
TAT	CAG	DNA.TcMar.Tigger	ATT	GGT	OrfProp	CTT	ATA	CAG	GC	GAT
TCA	OrfProp	LINE.L2	AAT	GCA	LTR.Gypsy	GCT	DNA.hAT.Tip100	TCT	CAA	TTC
TCG	CAC	AAG	LTR.Gypsy	LTR.ERVK	ACG	DNA.hAT.Tip100	LTR.ERVL.MaLR	CGA	AT	SINE.Alu
TCT	TTC	AGG	GGA	AGC	ACC	LTR.ERVL.MaLR	CTT	CCT	ATT	AAC
TGC	GAT	ATT	CCA	SINE.B2	AGC	TGA	OrfProp	AGT	GCT	GGT
TGG	CA	CAC	AGG	LINE.L2	CGG	TTA	TGA	GAT	DNA.hAT.Charlie	CGC
TTA	GT	CCA	TTA	CT	GAA	LINE.L1	AGA	GGT	TCT	LTR.ERVK
TTC	ATC	GAG	TGT	GTC	AAC	AA	TTA	AG	TAG	AT
TTG	ATG	DNA.TcMar.Mariner	TGG	ACG	GTA	AGA	LINE.L1	GGA	GGA	ACT
FickScore	TAT	LINE.L1	TAT	DNA.TcMar.Tc2	CTA	ATC	ATC	CTA	TCA	SINE.B2
KOZAK	TG	LTR.ERVK	CTC	SINE.Alu	LTR.ERVK	GCG	GCG	CTG	SINE.MIR	ACC
phm	CAA	LTR.Gypsy	AGC	LTR.ERVL	LTR.ERV1	ATT	TCG	CCA	TCG	ATA
phmx	TAC	GCT	TCT	CTA	DNA.hAT.Charlie	GTT	ATT	TCG	AGT	DNA.hAT.Charlie
py60m	GAA	KOZAK	GCG	SINE.Deu	LINE.L2	TCG	GTT	CAA	GG	AA
py60mx	TTG	SINE.Alu	CGG	AT	SINE.Deu	CCG	LTR.ERVK	CT	LINE.L1	TAG
OrfProp	TGC	GAT	TAA	DNA.hAT.Charlie	CCG	LTR.ERVK	GG	ATG	TGC	TCC
TxLen	CTT	OrfProp	CGC	CGG	CC	TAG	CCG	GCA	CCT	GG
TT	CT	ATA	CCG	AA	DNA.TcMar.Tigger	TTC	CGG	TAG	CA	GTG
AA	CCT	TAA	ATA	TG	SINE.B2	LINE.L2	LINE.L2	GCT	AAT	TAA
CC	CTC	LINE.CR1	ACA	LTR.ERV1	DNA.TcMar.Mariner	SINE.Deu	SINE.Deu	TTG	TTC	TAC
phmn	TGT	TCA	GCT	GTT	TGG	CC	CC	GTT	TA	SINE.MIR
GG	CTG	TCT	TGC	LINE.RTE.BovB	TGA	GG	TAG	AAG	CTA	AAT
GC	ACC	TCC	GTG	CAC	DNA.hAT.Tip100	CGG	TCT	TGA	GAA	CGA
ATG	GAG	GG	TCC	TCA	LINE.RTE.X	GAA	LTR.ERV1	GAG	LTR.ERVL.MaLR	AGG
TGA	AAG	GCA	ATG	GCG	LTR.ERVL.MaLR	LTR.ERV1	GAA	TG	LTR.ERVK	CCA
TGT	GTT	CTG	TTG	SINE.B4	CGC	SINE.B2	TTC	CGT	ATC	LTR.ERV1
GAT	TGA	TT	TGA	DNA.TcMar.Tigger	GCG	TCT	SINE.B2	TTC	GTT	AG
GTC	CCA	TGC	CAC	SINE.MIR	TCT	TG	TG	AGG	ACC	ACG
CCA	GTC	TGG	CAA	CAA	CAA	AGC	AGC	ACC	CTG	ATG
SINE.Alu	AGG	GTG	GCA	GCT	py60mx	LINE.CR1	LINE.CR1	ATC	GTA	DNA.TcMar.Tigger
GAC	SINE.Alu	GT	CTT	TxExLenAvg	DNA.TcMar.Tc2	SINE.ID	SINE.ID	TCC	TGA	CG
SINE.B2	GGA	TAT	TTC	GG	TTA	GTC	CGA	GTC	DNA.TcMar.Tigger	AGT
SINE.B4	SINE.B4	GTA	ACC	GAT	ATC	CGA	CCA	TGG	ATG	ATT
AGT	GAC	TAC	TCA	SINE.ID	LTR.ERVL	GAC	GAC	TC	GAG	TC
AGG	SINE.B2	TAG	CAT	TCC	LINE.CR1	CCA	GTC	TGC	LINE.L2	CCT
LTR.ERVL.MaLR	GTA	SINE.B2	GTT	AAG	GAC	CGC	AT	CTT	TCC	DNA.TcMar.Mariner
LINE.L1	LTR.ERVL.MaLR	CC	GAC	DNA.hAT.Blackjack	RC.Helitron	LINE.RTE.X	LINE.RTE.X	TCA	TG	SINE.Deu
DNA.hAT.Charlie	AGT	CTC	GAT	CA	TTC	AT	ACC	SINE.Alu	GA	TGT
LTR.ERVL	LINE.L1	TGT	AAC	RC.Helitron	CCT	ACC	CTG	SINE.B4	SINE.B2	AC
AG	SINE.MIR	TC	GGT	CCT	CCA	CTG	AGG	LINE.L1	CT	CTG
LTR.ERVK	AG	ATC	AGT	DNA.hAT.Tip100	SINE.tRNA	ATG	CGC	LTR.ERVK	AGG	LTR.ERVL
LINE.L2	DNA.hAT.Charlie	ACC	ACT	ACT	AT	AG	TGT	SINE.B2	GAC	CT
SINE.MIR	SINE.ID	GTC	ATC	GAC	ATA	CA	AG	LINE.L2	LINE.CR1	GAA
TCC	GA	TA	TAC	TC	AGG	CG	CA	DNA.hAT.Charlie	GTC	GGA
SINE.ID	LTR.ERVL	TG	CTA	LTR.Gypsy	AA	CT	CG	LTR.ERVL	AG	TTA
DNA.TcMar.Tigger	TCC	ATG	TAG	SINE.tRNA	AG	GA	CT	LINE.CR1	CCA	LTR.Gypsy
LINE.RTE.BovB	LINE.CR1	CT	GTA	LINE.RTE.X	GG	TA	GA	DNA.TcMar.Tigger	TC	TCG
TAC	LINE.L2	AAT	GTC	TAA	GTG	TC	TA	SINE.MIR	SINE.ID	SINE.tRNA
GA	LTR.ERVK	CAG	CGA	LTR.ERVL.MaLR	AAT	AAT	TC	DNA.hAT.Blackjack	LTR.ERV1	TA
LTR.ERV1	LTR.ERV1	GGA	DNA.hAT.Tip100	CCA	GAG	AGG	AAT	DNA.hAT.Tip100	DNA.hAT.Tip100	TGC
LINE.CR1	DNA.TcMar.Tigger	DNA.hAT.Blackjack	ACG	AG	SINE.ID	CTA	ATG	DNA.TcMar.Mariner	TGT	DNA.TcMar.Tc2
SINE.Deu	SINE.tRNA	AGT	TCG	ATT	CG	GAG	CTA	DNA.TcMar.Tc2	DNA.hAT.Blackjack	RC.Helitron
LTR.Gypsy	LINE.RTE.X	CCT	CGT	GTA	TC	TGT	GAG	LTR.ERV1	LINE.RTE.BovB	CA
DNA.TcMar.Mariner	LINE.RTE.BovB	DNA.TcMar.Tc2	SINE.Deu	GAA	TGT	DNA.TcMar.Mariner	DNA.TcMar.Mariner	LTR.Gypsy	LTR.ERVL	CTC
LINE.RTE.X	DNA.hAT.Tip100	SINE.Deu	DNA.hAT.Blackjack	TGT	GC	DNA.TcMar.Tc2	DNA.TcMar.Tc2	SINE.Deu	LINE.RTE.X	GTA
SINE.tRNA	SINE.Deu	GAA	SINE.tRNA	CTG	AC	LTR.ERVL	LTR.ERVL	SINE.tRNA	LTR.Gypsy	DNA.hAT.Blackjack
RC.Helitron	LTR.Gypsy	GTT	DNA.TcMar.Mariner	GGA	CT	LTR.Gypsy	LTR.Gypsy	RC.Helitron	SINE.Deu	LTR.ERVL.MaLR
DNA.hAT.Blackjack	DNA.TcMar.Tc2	TTA	DNA.TcMar.Tc2	TCG	TG	SINE.tRNA	SINE.tRNA	LINE.RTE.X	DNA.TcMar.Mariner	GC
DNA.TcMar.Tc2	DNA.TcMar.Mariner	LTR.ERV1	RC.Helitron	TGC	TA	RC.Helitron	RC.Helitron	LINE.RTE.BovB	SINE.tRNA	GA
GTA	DNA.hAT.Blackjack	LTR.ERVL	LINE.RTE.X	CTC	CA	GC	GC	LTR.ERVL.MaLR	DNA.TcMar.Tc2	DNA.hAT.Tip100
DNA.hAT.Tip100	RC.Helitron	RC.Helitron	LINE.RTE.BovB	TGA	GA	LINE.RTE.BovB	LINE.RTE.BovB	SINE.ID	RC.Helitron	LINE.RTE.BovB

## Sheet: Zebrafish
WT	IG	GR	RFS	RFE	GFS	LR	EN	RF	EFmn	EFmd
TxNex	py8m	AA	TxLen	py8m	py8m	py8m	py8m	py8m	py8m	py8m
AG	ph8m	CT	TxExLenAvg	TxNex	FickScore	FickScore	ph8m	ph8m	FickScore	ph8m
AT	TxNex	TC	TxNex	py8mn	OrfProp	TxNex	FickScore	FickScore	TxLen	TxNex
CG	FickScore	TT	KOZAK	FickScore	AGT	KOZAK	TxNex	py8mn	TxNex	FickScore
CT	py8mn	TTG	py8mn	TxLen	KOZAK	py8mn	KOZAK	TAA	py8mn	KOZAK
GC	TxLen	CTC	py8m	KOZAK	ACT	TxLen	TAA	TxLen	KOZAK	py8mn
GG	TAA	AG	FickScore	ph8m	TGA	OrfProp	TxLen	TxNex	ph8m	TxLen
TC	GG	TCT	ph8m	GGC	CAT	TAA	py8mn	GGC	TTG	GGC
AAC	GGA	FickScore	DNA.Kolobok	TTC	TAA	AGT	OrfProp	GAG	AAT	TGG
AAT	KOZAK	SINE.V	DNA.DNA	TTG	GCC	TGA	AAT	CG	OrfProp	ACA
ACA	GGC	GTT	DNA.hAT	CCT	CAC	TGG	TGG	GG	TAA	CAT
ACC	GAG	GTA	OrfProp	ACA	py8mn	ACA	AGT	CGC	GAG	TTG
ACG	AAT	CAG	DNA.hAT.Ac	TAC	GCA	TAC	ACA	ATT	TGG	CG
AGC	TCG	AGT	LINE.L2	GTA	TCC	CTA	TGA	AAT	GC	TAG
AGG	TGG	CC	DNA.PiggyBac	CAT	TxLen	CAT	TAC	TA	TCC	TxExLenAvg
CAG	OrfProp	py8m	SINE.V	GT	TAG	TCC	CAT	TxExLenAvg	CAT	TA
CCA	CGA	AAT	DNA.TcMar.Tc1	TCA	GCG	ACT	CTA	ACG	AA	GC
CCG	CGG	GAC	DNA.hAT.Charlie	GAG	TTG	GCC	GGA	TTG	TGA	ACC
CGA	CG	CG	DNA.hAT.Tip100	GGG	AGG	AAT	TCC	TT	GCC	DNA.Helitron
CGC	CCG	AT	SINE.5S	OrfProp	GAC	CGC	TxExLenAvg	CCG	CTC	CTG
CGG	AT	AAG	LTR.DIRS	TGA	AAC	GCA	CGC	GC	TxExLenAvg	ACG
CGT	TA	ACC	TT	AAT	CTC	TTC	ACT	GCC	ACA	GTT
CTC	TC	CTT	LTR.Ngaro	CAA	GTC	CTC	GCC	AGT	TA	TAA
CTG	ATT	GAA	LTR.Pao	CA	CTA	TAG	TAG	GGA	TAG	DNA.Maverick
GAC	GCG	TCA	LTR.Gypsy	GTC	SINE.5S	TTG	TCA	CC	GGG	GAA
GAG	GC	TTC	AA	TxExLenAvg	TxExLenAvg	GC	TTG	TGG	ATT	GTG
GCC	TTG	DNA.Kolobok	DNA.P	DNA.hAT.Charlie	GGG	SINE.5S	AAG	AG	GGC	AAT
GCG	GA	GA	TA	SINE.5S	AA	TA	GAG	CGT	AGG	CGG
GCT	GCT	AC	GA	DNA.DNA	AAG	ATC	GCA	TCG	GGA	GAG
GGA	ACA	ph8m	CC	DNA.TcMar	CTG	GAG	TTC	CGA	TCG	DNA.TcMar.Tc1
GGC	AA	GC	AT	TAG	TAC	TCG	ATC	GCG	CGC	TGA
GGG	CC	CAT	AG	CGA	DNA.Maverick	AGG	CTC	CGG	GCA	TCA
GGT	CTC	GAG	LINE.I	TGG	DNA.hAT.Charlie	DNA.DNA	TCG	CAC	GCG	ACT
GTT	GGG	CAA	DNA.TcMar	GC	TxNex	GTC	GC	TGA	TTC	CAA
TAA	AGG	GG	GG	ACC	ACC	ph8m	CCT	CAA	AGT	AA
TAG	AG	TxLen	GC	LINE.RTE.BovB	SINE.V	GGG	SINE.5S	CAT	GAC	TCT
TCC	CAG	CGT	CG	AGC	LTR.Ngaro	AA	TA	TCC	ACT	GCT
TCG	TT	CA	TG	GCA	CGG	AAG	AGG	GA	TT	CGT
TGG	CGT	CCA	LTR.ERV1	LINE.L1	AGC	TCA	DNA.DNA	TAG	TAC	AGG
TGT	GCC	CCT	DNA.Maverick	TA	ATT	LINE.Rex.Babar	GGG	GTT	TCA	TCC
TTG	GAC	GGA	CA	ATC	TTC	LTR.ERV1	GTC	TCT	AAG	CAG
FickScore	AGC	CTG	CT	GCC	LINE.I	ATT	AA	TC	ACC	CCT
KOZAK	ACC	ATT	DNA.Helitron	GAA	DNA.Helitron	TxExLenAvg	CAC	KOZAK	CC	GGG
OrfProp	CGC	TCC	AC	CTA	TCG	DNA.Helitron	DNA.Helitron	AT	GTT	TGC
TxLen	TCC	TAC	TC	CTG	CGC	CCT	LINE.Rex.Babar	CTG	CAG	AAG
TT	CCA	DNA.hAT.Charlie	GT	TCC	GAT	ACG	LTR.ERV1	GCA	AG	CTT
AA	AAC	CTA	DNA.hAT.Blackjack	TT	ATC	CAC	ATT	CT	CTA	GCA
py8m	CT	ATC	GAG	LTR.DIRS	ph8m	DNA.hAT.Charlie	ACG	GGG	CGG	AAC
CC	ACG	ACG	LINE.L1	DNA.hAT	LTR.Gypsy	LTR.Ngaro	DNA.hAT.Charlie	AGG	CCT	CTC
py8mn	TAG	AAC	TGT	ACT	GTG	SINE.V	LTR.Ngaro	CAG	GG	OrfProp
GA	GTT	GCT	ATT	DNA.TcMar.Tc1	LINE.RTE.BovB	GTT	SINE.V	AGC	CTG	GCC
ATT	TGT	ACA	CAG	TGT	DNA.DNA	GAC	GCG	CA	CG	DNA.hAT
ph8m	CTG	TxNex	ACA	LTR.Ngaro	LTR.ERV1	GCG	DNA.hAT.Tip100	ACC	ACG	DNA.PiggyBac
TA	GTA	KOZAK	CTG	AGG	DNA.hAT.Blackjack	DNA.hAT.Tip100	GTT	TAC	GTC	CC
CCT	GTC	TAA	TAA	TC	DNA.Kolobok	DNA.Maverick	DNA.Maverick	ACA	AT	CGC
GTG	ATC	TAG	GTG	AAG	CCA	GAA	GAA	CTT	ATC	TTC
CAT	GCA	GTG	AAG	DNA.P	AT	DNA.hAT.Ac	GAC	CTC	GA	GCG
TGA	CCT	CGA	AAT	GGA	GTA	CCG	GAT	CTA	CGA	GA
ATC	GGT	TCG	GAA	CAG	AAT	GAT	DNA.hAT.Ac	ACT	DNA.hAT.Charlie	CCA
GTC	AC	GGC	CAC	GAC	ATG	CGG	CGG	TG	CCG	GAC
GTA	GTG	TGA	GGA	LINE.L2	CAG	GGC	LINE.I	GAA	SINE.5S	GGA
TxExLenAvg	TCA	TA	TGG	GA	GAG	LINE.I	GGC	TTC	TC	CA
AAG	TGA	CCG	TTG	LTR.Pao	CCG	DNA.TcMar.Tc1	DNA.TcMar.Tc1	TGT	DNA.DNA	CCG
GCA	CA	TG	TGA	GCG	TGG	ATG	CCG	CCA	SINE.V	GG
CTT	CAT	CGG	CTC	DNA.Kolobok	DNA.hAT	LTR.Gypsy	ATG	AA	GTA	ATC
TCA	CAC	GGG	AGC	GG	TCA	GTG	LTR.Gypsy	GT	AGC	GGT
GAT	ACT	ACT	CAA	CC	GGC	GGT	CAA	OrfProp	CAA	SINE.V
TGC	CTA	AGC	TCT	AC	GTT	TGC	GGT	GCT	AAC	TT
ACT	CAA	GT	CCA	AA	GGT	GTA	ACC	GTC	GAA	TAC
GAA	AGT	GCG	AGG	AG	LINE.L1	CAA	GTG	AC	CGT	ATT
TCT	GAT	GCC	ATG	CCA	CGA	ACC	TCT	GTG	CCA	AC
DNA.DNA	TCT	GCA	AAC	ACG	CAA	GCT	GCT	GAC	CAC	GAT
LTR.Ngaro	CTT	py8mn	TCA	DNA.hAT.Ac	DNA.P	DNA.PiggyBac	GTA	CCT	GCT	SINE.5S
DNA.hAT.Tip100	TTC	TGG	GCT	TCG	ACG	CGT	CGT	AAG	CT	AGC
DNA.Maverick	TxExLenAvg	AGG	GTT	GTG	CGT	SINE.SINE	DNA.PiggyBac	TCA	GTG	GTC
DNA.Helitron	ATG	TGC	TCC	GTT	TCT	AG	SINE.SINE	GGT	LTR.Ngaro	DNA.hAT.Charlie
LTR.DIRS	TAC	CGC	TGC	AAC	CTT	CAG	AG	GAT	TCT	DNA.hAT.Tip100
DNA.TcMar	GT	GTC	CCT	LTR.Copia	GCT	CGA	CAG	GTA	CA	LTR.ERV1
TTC	TGC	TxExLenAvg	GGG	CGG	CCT	GGA	CGA	TGC	DNA.Kolobok	LTR.Ngaro
LTR.ERV1	AAG	TGT	GCA	SINE.SINE	LTR.Copia	CTT	CTT	AAC	CTT	SINE.SINE
LINE.I	GAA	GGT	CAT	CG	DNA.hAT.Tip100	AAC	LINE.L2	ATG	DNA.Maverick	GT
GT	TG	OrfProp	CTT	CTC	DNA.TcMar	LINE.L2	AAC	ATC	DNA.Helitron	CTA
DNA.hAT	SINE.V	LTR.Gypsy	GAT	TG	CC	TCT	DNA.hAT	DNA.hAT.Ac	TGT	TC
SINE.5S	DNA.hAT.Tip100	GAT	GCC	GCT	LINE.L2	DNA.hAT	DNA.TcMar	DNA.hAT	LTR.ERV1	GTA
ATG	DNA.Maverick	CAC	CGC	TAA	DNA.PiggyBac	DNA.TcMar	AT	DNA.PiggyBac	GGT	TGT
LINE.Rex.Babar	LTR.DIRS	ATG	ACT	DNA.hAT.Blackjack	LTR.Pao	CC	TGC	DNA.Kolobok	GAT	DNA.Kolobok
LTR.Pao	DNA.hAT.Charlie	DNA.hAT.Tip100	GGC	SINE.tRNA	LINE.Rex.Babar	DNA.Kolobok	CC	DNA.DNA	DNA.hAT.Tip100	ATG
SINE.SINE	LTR.Ngaro	DNA.Maverick	TTC	CGC	DNA.TcMar.Tc1	AT	DNA.Kolobok	SINE.5S	GT	CGA
DNA.hAT.Charlie	DNA.Helitron	LTR.DIRS	GCG	CTT	GC	GA	GA	SINE.V	AC	DNA.hAT.Blackjack
LINE.L1	DNA.DNA	LTR.ERV1	SINE.tRNA	SINE.V	TGC	CCA	CCA	LINE.L2	DNA.hAT	CT
CTA	LTR.ERV1	LINE.I	GAC	CGT	GGA	CT	CG	LTR.Gypsy	LINE.I	AGT
SINE.tRNA	LINE.I	DNA.Helitron	ACC	TCT	SINE.SINE	CTG	CT	DNA.hAT.Blackjack	ATG	DNA.DNA
DNA.P	DNA.TcMar	LTR.Ngaro	CGG	DNA.hAT.Tip100	SINE.tRNA	CA	CA	DNA.hAT.Charlie	DNA.TcMar	LINE.L1
AC	DNA.Kolobok	LINE.Rex.Babar	CCG	CCG	TT	CG	CTG	DNA.hAT.Tip100	DNA.hAT.Ac	TCG
DNA.PiggyBac	LINE.Rex.Babar	LTR.Pao	AGT	LTR.ERV1	GAA	GG	GG	DNA.Helitron	LTR.Gypsy	LINE.L2
DNA.hAT.Blackjack	LTR.Pao	SINE.SINE	ATC	GGT	CA	AGC	TT	DNA.Maverick	DNA.TcMar.Tc1	LINE.RTE.BovB
SINE.V	SINE.SINE	LINE.L1	GGT	TGC	AC	TT	TG	DNA.TcMar	TGC	CAC
TAC	SINE.5S	DNA.hAT	TAC	ATT	DNA.hAT.Ac	TG	GT	LINE.L1	LINE.L2	LTR.DIRS
LINE.RTE.BovB	DNA.PiggyBac	SINE.5S	SINE.SINE	GAT	LTR.DIRS	AC	AC	LINE.Rex.Babar	LTR.DIRS	LTR.Gypsy
CAA	DNA.TcMar.Tc1	SINE.tRNA	GTC	DNA.Maverick	GT	LTR.Copia	AGC	LINE.RTE.BovB	TG	TG
LINE.L2	LINE.L1	DNA.hAT.Ac	CTA	DNA.Helitron	CT	GT	LTR.Copia	LTR.Copia	DNA.PiggyBac	DNA.hAT.Ac
CA	DNA.hAT	DNA.P	ACG	CAC	ACA	TC	TC	LTR.DIRS	LINE.L1	DNA.TcMar
DNA.Kolobok	DNA.hAT.Ac	DNA.PiggyBac	GTA	AGT	GG	TGT	TGT	LTR.ERV1	LINE.Rex.Babar	LINE.Rex.Babar
LTR.Copia	LINE.L2	DNA.hAT.Blackjack	CGA	ATG	GA	DNA.hAT.Blackjack	DNA.hAT.Blackjack	LTR.Ngaro	LTR.Pao	LTR.Pao
AGT	SINE.tRNA	DNA.DNA	CGT	CT	CG	LINE.L1	LINE.L1	LTR.Pao	DNA.P	AG
TG	DNA.P	LINE.L2	TCG	DNA.PiggyBac	TGT	LINE.RTE.BovB	LINE.RTE.BovB	SINE.SINE	SINE.SINE	SINE.tRNA
CAC	LTR.Gypsy	DNA.TcMar	TAG	LTR.Gypsy	TC	LTR.DIRS	LTR.DIRS	SINE.tRNA	DNA.hAT.Blackjack	LINE.I
DNA.hAT.Ac	DNA.hAT.Blackjack	DNA.TcMar.Tc1	LINE.Rex.Babar	LINE.Rex.Babar	TG	LTR.Pao	LTR.Pao	DNA.P	LINE.RTE.BovB	AT
DNA.TcMar.Tc1	LINE.RTE.BovB	LINE.RTE.BovB	LTR.Copia	LINE.I	AG	SINE.tRNA	SINE.tRNA	LINE.I	SINE.tRNA	LTR.Copia
LTR.Gypsy	LTR.Copia	LTR.Copia	LINE.RTE.BovB	AT	TA	DNA.P	DNA.P	DNA.TcMar.Tc1	LTR.Copia	DNA.P
